# Supplementary material for: Bis(μ-6-meth­oxy-2-{[(3-oxidoprop­yl)imino]­meth­yl}phenolato)nickel(II) methanol monosolvate
Source: Acta Crystallogr Sect E Struct Rep Online. 2013 Jun 29;69(Pt 7):m425. doi: 10.1107/S1600536813017224 (PMC3772446; doi:10.1107/S1600536813017224)
Supplement: Supplementary file 1 [file e-69-0m425-sup1.cif]

##############################################################################
#                                                                            #
# This CIF contains the data in a paper accepted for publication in          #
# Acta Crystallographica Section E. It conforms to the requirements of       #
# Notes for Authors for Acta Crystallographica Section E, and has been       #
# peer reviewed under the auspices of the IUCr Commission on Journals.       #
#                                                                            #
# Full details of the Crystallographic Information File format               #
# are given in the paper "The Crystallographic Information File (CIF):       #
# a New Standard Archive File for Crystallography" by S. R. Hall, F. H.      #
# Allen and I. D. Brown [Acta Cryst. (1991), A47, 655-685].                  #
#                                                                            #
# The current version of the core CIF dictionary is obtainable from          #
# ftp://ftp.iucr.org/pub/cif_core.dic.                                       #
#                                                                            #
# Software is freely available for graphical display of the structure(s)     #
# in this CIF. For information consult the CIF software page                 #
# http://www.iucr.org/resources/cif/software.                                #
#                                                                            #
# This file may be used for bona fide research purposes within the           #
# scientific community so long as proper attribution is given to the journal # 
# article from which it was obtained.                                        #
#                                                                            #
##############################################################################
data_I
_audit_creation_method     SHELXL-97
_chemical_name_systematic
;
Bis(\m-6-methoxy-2-{[(3-oxidopropyl)imino]methyl}phenolato)nickel(II)
methanol monosolvate
;
_chemical_name_common     ?
_chemical_formula_moiety     'C22 H26 N2 Ni2 O6, C H4 O'
_chemical_formula_sum     'C23 H30 N2 Ni2 O7'
_chemical_formula_iupac     '[Ni2 (C11 H13 N O3)2], C H4 O'
_chemical_formula_weight     563.87
_chemical_melting_point     ?
_symmetry_cell_setting     monoclinic
_symmetry_space_group_name_H-M     'C 2/c'
_symmetry_space_group_name_Hall     '-C 2yc'
loop_
    _symmetry_equiv_pos_as_xyz
    'x, y, z'
    '-x, y, -z+1/2'
    'x+1/2, y+1/2, z'
    '-x+1/2, y+1/2, -z+1/2'
    '-x, -y, -z'
    'x, -y, z-1/2'
    '-x+1/2, -y+1/2, -z'
    'x+1/2, -y+1/2, z-1/2'
_cell_length_a     23.673(5)
_cell_length_b     8.3124(17)
_cell_length_c     25.546(5)
_cell_angle_alpha     90.00
_cell_angle_beta     113.25(3)
_cell_angle_gamma     90.00
_cell_volume     4618.6(19)
_cell_formula_units_Z     8
_cell_measurement_reflns_used     4060
_cell_measurement_theta_min     3.01
_cell_measurement_theta_max     25.00
_cell_measurement_temperature     150(2)
_exptl_crystal_description     strip
_exptl_crystal_colour     green
_exptl_crystal_size_max     0.26
_exptl_crystal_size_mid     0.24
_exptl_crystal_size_min     0.22
_exptl_crystal_density_diffrn     1.622
_exptl_crystal_density_meas     ?
_exptl_crystal_density_method     'not measured'
_exptl_crystal_F_000     2352
_exptl_absorpt_coefficient_mu     1.678
_exptl_absorpt_correction_type     multi-scan
_exptl_absorpt_process_details     '(CrystalClear; Rigaku/MSC, 2002)'
_exptl_absorpt_correction_T_min     0.6694
_exptl_absorpt_correction_T_max     0.7090
_exptl_special_details     ?
_diffrn_ambient_temperature     150(2)
_diffrn_radiation_type     MoK\a
_diffrn_radiation_wavelength     0.71073
_diffrn_radiation_source     'fine-focus sealed tube'
_diffrn_radiation_monochromator     graphite
_diffrn_measurement_device_type     'Rigaku SCX-mini'
_diffrn_measurement_method     ' \w  scan'
_diffrn_detector_area_resol_mean     0
_diffrn_reflns_number     19153
_diffrn_reflns_av_R_equivalents     0.0536
_diffrn_reflns_av_sigmaI/netI     0.0544
_diffrn_reflns_theta_min     3.01
_diffrn_reflns_theta_max     27.48
_diffrn_reflns_theta_full     27.48
_diffrn_measured_fraction_theta_max     0.991
_diffrn_measured_fraction_theta_full     0.991
_diffrn_reflns_limit_h_min     -30
_diffrn_reflns_limit_h_max     30
_diffrn_reflns_limit_k_min     -10
_diffrn_reflns_limit_k_max     10
_diffrn_reflns_limit_l_min     -33
_diffrn_reflns_limit_l_max     29
_diffrn_standards_number     0
_diffrn_standards_interval_count     0
_diffrn_standards_interval_time     0
_diffrn_standards_decay_%     0
_refine_special_details
;
Refinement of <i>F</i>^2^ against ALL reflections. The weighted <i>R</i>-factor
<i>wR</i> and goodness of fit <i>S</i> are based on <i>F</i>^2^, conventional
<i>R</i>-factors <i>R</i> are based on <i>F</i>, with <i>F</i> set to zero for
negative <i>F</i>^2^. The threshold expression of <i>F</i>^2^ >
\s(<i>F</i>^2^) is used only for calculating <i>R</i>-factors(gt) <i>etc</i>.
and is not relevant to the choice of reflections for refinement.
<i>R</i>-factors based on <i>F</i>^2^ are statistically about twice as large
as those based on <i>F</i>, and <i>R</i>- factors based on ALL data will be
even larger.
;
_reflns_number_total     5257
_reflns_number_gt     4285
_reflns_threshold_expression     I>2sigma(I)
_refine_ls_structure_factor_coef     Fsqd
_refine_ls_matrix_type     full
_refine_ls_R_factor_all     0.0596
_refine_ls_R_factor_gt     0.0467
_refine_ls_wR_factor_gt     0.0762
_refine_ls_wR_factor_ref     0.0799
_refine_ls_goodness_of_fit_ref     1.011
_refine_ls_restrained_S_all     1.011
_refine_ls_number_reflns     5257
_refine_ls_number_parameters     312
_refine_ls_number_restraints     1
_refine_ls_hydrogen_treatment     mixed
_refine_ls_weighting_scheme     calc
_refine_ls_weighting_details
         'calc w=1/[\s^2^(Fo^2^)+(0.0350P)^2^+2.8000P] where P=(Fo^2^+2Fc^2^)/3'
_atom_sites_solution_hydrogens     geom
_atom_sites_solution_primary     direct
_atom_sites_solution_secondary     difmap
_refine_ls_shift/su_max     0.008
_refine_ls_shift/su_mean     0.000
_refine_diff_density_max     0.657
_refine_diff_density_min     -0.481
_refine_ls_extinction_method     none
_refine_ls_extinction_coef     ?
loop_
    _atom_type_symbol
    _atom_type_description
    _atom_type_scat_dispersion_real
    _atom_type_scat_dispersion_imag
    _atom_type_scat_source
    'C' 'C' 0.0033 0.0016
                         'International Tables Vol C Tables 4.2.6.8 and 6.1.1.4'
    'H' 'H' 0.0000 0.0000
                         'International Tables Vol C Tables 4.2.6.8 and 6.1.1.4'
    'N' 'N' 0.0061 0.0033
                         'International Tables Vol C Tables 4.2.6.8 and 6.1.1.4'
    'O' 'O' 0.0106 0.0060
                         'International Tables Vol C Tables 4.2.6.8 and 6.1.1.4'
    'Ni' 'Ni' 0.3393 1.1124
                         'International Tables Vol C Tables 4.2.6.8 and 6.1.1.4'
_computing_data_collection     'CrystalClear (Rigaku/MSC, 2002)'
_computing_cell_refinement     'CrystalClear (Rigaku/MSC, 2002)'
_computing_data_reduction     'CrystalClear (Rigaku/MSC, 2002)'
_computing_structure_solution     'SHELXS97 (Sheldrick, 2008)'
_computing_structure_refinement     'SHELXL97 (Sheldrick, 2008)'
_computing_molecular_graphics     'ORTEP-3 for Windows (Farrugia, 2012)'
_computing_publication_material     'publCIF (Westrip, 2010)'
loop_
    _atom_site_type_symbol
    _atom_site_label
    _atom_site_fract_x
    _atom_site_fract_y
    _atom_site_fract_z
    _atom_site_U_iso_or_equiv
    _atom_site_adp_type
    _atom_site_calc_flag
    _atom_site_refinement_flags
    _atom_site_occupancy
    _atom_site_symmetry_multiplicity
    _atom_site_disorder_assembly
    _atom_site_disorder_group
    Ni Ni1 0.273493(12) 0.05940(4) 0.051281(10) 0.01554(8) Uani d . 1 1 . .
    Ni Ni2 0.246815(12) 0.08519(4) 0.157085(11) 0.01621(8) Uani d . 1 1 . .
    O O1 0.34489(7) 0.1069(2) 0.03665(6) 0.0228(4) Uani d . 1 1 . .
    O O2 0.21543(7) -0.0084(2) 0.08231(6) 0.0250(4) Uani d . 1 1 . .
    O O3 0.44965(7) 0.2040(2) 0.03304(7) 0.0304(4) Uani d . 1 1 . .
    O O4 0.17478(7) 0.0344(2) 0.16894(6) 0.0228(4) Uani d . 1 1 . .
    O O5 0.30896(7) 0.1335(2) 0.12876(6) 0.0243(4) Uani d . 1 1 . .
    O O6 0.05845(7) 0.0169(2) 0.15204(7) 0.0312(4) Uani d . 1 1 . .
    N N1 0.22146(8) 0.0105(3) -0.02692(8) 0.0226(4) Uani d . 1 1 . .
    N N2 0.29151(8) 0.1639(2) 0.23379(7) 0.0216(4) Uani d . 1 1 . .
    C C1 0.34845(10) 0.1070(3) -0.01367(9) 0.0200(5) Uani d . 1 1 . .
    C C2 0.40454(11) 0.1544(3) -0.01745(10) 0.0233(5) Uani d . 1 1 . .
    C C3 0.41158(12) 0.1499(3) -0.06854(10) 0.0274(5) Uani d . 1 1 . .
    H H3A 0.4497 0.1801 -0.0699 0.033 Uiso calc R 1 1 . .
    C C4 0.36276(12) 0.1009(3) -0.11851(10) 0.0289(6) Uani d . 1 1 . .
    H H4A 0.3680 0.0963 -0.1535 0.035 Uiso calc R 1 1 . .
    C C5 0.30789(12) 0.0601(3) -0.11677(10) 0.0265(5) Uani d . 1 1 . .
    H H5A 0.2746 0.0300 -0.1509 0.032 Uiso calc R 1 1 . .
    C C6 0.29953(11) 0.0617(3) -0.06476(9) 0.0216(5) Uani d . 1 1 . .
    C C7 0.23979(11) 0.0173(3) -0.06808(9) 0.0232(5) Uani d . 1 1 . .
    H H7A 0.2103 -0.0104 -0.1048 0.028 Uiso calc R 1 1 . .
    C C8 0.15658(10) -0.0337(3) -0.04174(10) 0.0274(6) Uani d . 1 1 . .
    H H8A 0.1390 -0.0773 -0.0810 0.033 Uiso calc R 1 1 . .
    H H8B 0.1330 0.0638 -0.0408 0.033 Uiso calc R 1 1 . .
    C C9 0.15020(11) -0.1576(3) -0.00104(10) 0.0271(5) Uani d . 1 1 . .
    H H9A 0.1817 -0.2423 0.0054 0.033 Uiso calc R 1 1 . .
    H H9B 0.1093 -0.2090 -0.0187 0.033 Uiso calc R 1 1 . .
    C C10 0.15745(10) -0.0860(3) 0.05594(10) 0.0260(5) Uani d . 1 1 . .
    H H10A 0.1241 -0.0072 0.0501 0.031 Uiso calc R 1 1 . .
    H H10B 0.1539 -0.1723 0.0812 0.031 Uiso calc R 1 1 . .
    C C11 0.50708(11) 0.2516(4) 0.03119(12) 0.0367(6) Uani d . 1 1 . .
    H H11A 0.5356 0.2844 0.0694 0.055 Uiso calc R 1 1 . .
    H H11B 0.5003 0.3420 0.0048 0.055 Uiso calc R 1 1 . .
    H H11C 0.5246 0.1609 0.0182 0.055 Uiso calc R 1 1 . .
    C C12 0.15950(10) 0.1012(3) 0.20764(9) 0.0205(5) Uani d . 1 1 . .
    C C13 0.09631(11) 0.0956(3) 0.20039(10) 0.0249(5) Uani d . 1 1 . .
    C C14 0.07727(12) 0.1647(3) 0.23951(10) 0.0286(5) Uani d . 1 1 . .
    H H14A 0.0349 0.1636 0.2329 0.034 Uiso calc R 1 1 . .
    C C15 0.11962(12) 0.2371(3) 0.28913(10) 0.0299(6) Uani d . 1 1 . .
    H H15A 0.1062 0.2816 0.3165 0.036 Uiso calc R 1 1 . .
    C C16 0.18039(12) 0.2430(3) 0.29772(10) 0.0272(5) Uani d . 1 1 . .
    H H16A 0.2092 0.2905 0.3316 0.033 Uiso calc R 1 1 . .
    C C17 0.20091(10) 0.1796(3) 0.25705(9) 0.0214(5) Uani d . 1 1 . .
    C C18 0.26536(11) 0.1982(3) 0.26820(9) 0.0224(5) Uani d . 1 1 . .
    H H18A 0.2910 0.2397 0.3045 0.027 Uiso calc R 1 1 . .
    C C19 0.35845(10) 0.1872(3) 0.25486(9) 0.0250(5) Uani d . 1 1 . .
    H H19A 0.3790 0.0810 0.2624 0.030 Uiso calc R 1 1 . .
    H H19B 0.3728 0.2472 0.2913 0.030 Uiso calc R 1 1 . .
    C C20 0.37658(10) 0.2792(3) 0.21225(9) 0.0243(5) Uani d . 1 1 . .
    H H20A 0.3505 0.3763 0.1998 0.029 Uiso calc R 1 1 . .
    H H20B 0.4198 0.3154 0.2316 0.029 Uiso calc R 1 1 . .
    C C21 0.37039(10) 0.1813(3) 0.16008(9) 0.0240(5) Uani d . 1 1 . .
    H H21A 0.3849 0.2464 0.1353 0.029 Uiso calc R 1 1 . .
    H H21B 0.3968 0.0846 0.1722 0.029 Uiso calc R 1 1 . .
    C C22 -0.00543(12) 0.0121(4) 0.14189(13) 0.0403(7) Uani d . 1 1 . .
    H H22A -0.0279 -0.0487 0.1069 0.060 Uiso calc R 1 1 . .
    H H22B -0.0216 0.1220 0.1377 0.060 Uiso calc R 1 1 . .
    H H22C -0.0106 -0.0403 0.1741 0.060 Uiso calc R 1 1 . .
    O O7 0.44563(9) -0.0862(3) 0.11244(8) 0.0405(5) Uani d D 1 1 . .
    H H7 0.4192(13) -0.020(3) 0.0904(12) 0.061 Uiso d D 1 1 . .
    C C23 0.49869(12) -0.0019(4) 0.14902(11) 0.0402(7) Uani d . 1 1 . .
    H H23A 0.5115 0.0747 0.1266 0.060 Uiso calc R 1 1 . .
    H H23B 0.5320 -0.0785 0.1678 0.060 Uiso calc R 1 1 . .
    H H23C 0.4892 0.0564 0.1779 0.060 Uiso calc R 1 1 . .
loop_
    _atom_site_aniso_label
    _atom_site_aniso_U_11
    _atom_site_aniso_U_22
    _atom_site_aniso_U_33
    _atom_site_aniso_U_12
    _atom_site_aniso_U_13
    _atom_site_aniso_U_23
    Ni1 0.01219(14) 0.02092(16) 0.01395(13) -0.00189(11) 0.00562(10)
                                                                    -0.00251(11)
    Ni2 0.01350(14) 0.02149(17) 0.01487(13) -0.00278(11) 0.00690(10)
                                                                    -0.00266(11)
    O1 0.0187(8) 0.0319(10) 0.0189(7) -0.0028(7) 0.0087(6) -0.0014(7)
    O2 0.0197(8) 0.0364(10) 0.0207(7) -0.0093(7) 0.0099(6) -0.0073(7)
    O3 0.0208(8) 0.0414(12) 0.0306(9) -0.0084(8) 0.0119(7) -0.0045(8)
    O4 0.0189(8) 0.0287(10) 0.0233(8) -0.0023(7) 0.0111(6) -0.0030(7)
    O5 0.0181(8) 0.0356(10) 0.0205(8) -0.0074(7) 0.0090(6) -0.0064(7)
    O6 0.0176(8) 0.0428(12) 0.0338(9) -0.0018(8) 0.0108(7) -0.0027(9)
    N1 0.0189(9) 0.0256(11) 0.0217(9) -0.0010(8) 0.0065(7) -0.0024(9)
    N2 0.0200(9) 0.0243(11) 0.0199(9) -0.0019(8) 0.0074(7) 0.0003(8)
    C1 0.0233(11) 0.0175(12) 0.0201(10) 0.0039(9) 0.0095(9) 0.0018(9)
    C2 0.0242(12) 0.0207(13) 0.0268(11) 0.0003(10) 0.0119(9) 0.0015(10)
    C3 0.0299(13) 0.0256(14) 0.0337(13) -0.0013(11) 0.0201(10) 0.0042(11)
    C4 0.0387(14) 0.0304(15) 0.0239(11) 0.0058(11) 0.0192(10) 0.0051(11)
    C5 0.0312(13) 0.0290(14) 0.0196(11) 0.0044(11) 0.0104(9) 0.0011(10)
    C6 0.0232(11) 0.0219(13) 0.0214(11) 0.0033(9) 0.0108(9) 0.0014(9)
    C7 0.0234(11) 0.0237(13) 0.0203(10) 0.0024(10) 0.0064(9) -0.0014(10)
    C8 0.0186(11) 0.0362(16) 0.0238(11) -0.0024(10) 0.0046(9) -0.0028(11)
    C9 0.0217(11) 0.0296(14) 0.0283(12) -0.0066(10) 0.0079(9) -0.0047(11)
    C10 0.0181(11) 0.0352(15) 0.0255(11) -0.0078(10) 0.0096(9) -0.0037(11)
    C11 0.0248(13) 0.0405(17) 0.0486(15) -0.0074(12) 0.0186(11) -0.0023(13)
    C12 0.0243(11) 0.0182(12) 0.0221(11) 0.0034(9) 0.0126(9) 0.0049(9)
    C13 0.0243(12) 0.0268(14) 0.0258(11) 0.0012(10) 0.0122(9) 0.0047(10)
    C14 0.0276(12) 0.0270(14) 0.0379(13) 0.0050(11) 0.0202(10) 0.0066(12)
    C15 0.0408(15) 0.0255(14) 0.0339(13) 0.0048(12) 0.0258(11) 0.0008(11)
    C16 0.0393(14) 0.0220(13) 0.0263(12) 0.0005(11) 0.0193(10) -0.0011(10)
    C17 0.0268(12) 0.0186(12) 0.0218(10) 0.0008(10) 0.0128(9) 0.0019(10)
    C18 0.0277(12) 0.0205(13) 0.0185(10) -0.0030(10) 0.0087(8) -0.0003(9)
    C19 0.0198(11) 0.0324(14) 0.0201(10) -0.0034(10) 0.0051(8) -0.0005(10)
    C20 0.0190(11) 0.0282(14) 0.0247(11) -0.0065(10) 0.0076(9) -0.0033(10)
    C21 0.0180(11) 0.0310(14) 0.0237(11) -0.0059(10) 0.0087(8) -0.0043(11)
    C22 0.0203(13) 0.0457(18) 0.0537(17) -0.0018(12) 0.0132(12) -0.0038(15)
    O7 0.0350(11) 0.0377(12) 0.0408(11) 0.0060(9) 0.0065(8) 0.0008(9)
    C23 0.0272(14) 0.0532(19) 0.0359(14) 0.0087(13) 0.0081(11) 0.0026(14)
_geom_special_details
;
All e.s.d.'s (except the e.s.d. in the dihedral angle between two l.s. planes)
are estimated using the full covariance matrix. The cell e.s.d.'s are taken
into account individually in the estimation of e.s.d.'s in distances, angles
and torsion angles; correlations between e.s.d.'s in cell parameters are only
used when they are defined by crystal symmetry. An approximate (isotropic)
treatment of cell e.s.d.'s is used for estimating e.s.d.'s involving l.s.
planes.
;
loop_
    _geom_bond_atom_site_label_1
    _geom_bond_atom_site_label_2
    _geom_bond_site_symmetry_2
    _geom_bond_distance
    _geom_bond_publ_flag
    Ni1 O1 . 1.9107(16) y
    Ni1 O5 . 1.9208(16) y
    Ni1 O2 . 1.9224(16) y
    Ni1 N1 . 1.9314(19) y
    Ni2 O4 . 1.8936(16) y
    Ni2 O2 . 1.9197(16) y
    Ni2 O5 . 1.9208(16) y
    Ni2 N2 . 1.9366(19) y
    O1 C1 . 1.321(2) ?
    O2 C10 . 1.422(3) ?
    O3 C2 . 1.373(3) ?
    O3 C11 . 1.434(3) ?
    O4 C12 . 1.304(3) ?
    O5 C21 . 1.412(3) ?
    O6 C13 . 1.372(3) ?
    O6 C22 . 1.430(3) ?
    N1 C7 . 1.288(3) ?
    N1 C8 . 1.476(3) ?
    N2 C18 . 1.291(3) ?
    N2 C19 . 1.471(3) ?
    C1 C6 . 1.412(3) ?
    C1 C2 . 1.425(3) ?
    C2 C3 . 1.380(3) ?
    C3 C4 . 1.402(4) ?
    C3 H3A . 0.9500 ?
    C4 C5 . 1.360(4) ?
    C4 H4A . 0.9500 ?
    C5 C6 . 1.419(3) ?
    C5 H5A . 0.9500 ?
    C6 C7 . 1.431(3) ?
    C7 H7A . 0.9500 ?
    C8 C9 . 1.513(3) ?
    C8 H8A . 0.9900 ?
    C8 H8B . 0.9900 ?
    C9 C10 . 1.519(3) ?
    C9 H9A . 0.9900 ?
    C9 H9B . 0.9900 ?
    C10 H10A . 0.9900 ?
    C10 H10B . 0.9900 ?
    C11 H11A . 0.9800 ?
    C11 H11B . 0.9800 ?
    C11 H11C . 0.9800 ?
    C12 C17 . 1.415(3) ?
    C12 C13 . 1.434(3) ?
    C13 C14 . 1.374(3) ?
    C14 C15 . 1.404(4) ?
    C14 H14A . 0.9500 ?
    C15 C16 . 1.368(3) ?
    C15 H15A . 0.9500 ?
    C16 C17 . 1.411(3) ?
    C16 H16A . 0.9500 ?
    C17 C18 . 1.445(3) ?
    C18 H18A . 0.9500 ?
    C19 C20 . 1.524(3) ?
    C19 H19A . 0.9900 ?
    C19 H19B . 0.9900 ?
    C20 C21 . 1.518(3) ?
    C20 H20A . 0.9900 ?
    C20 H20B . 0.9900 ?
    C21 H21A . 0.9900 ?
    C21 H21B . 0.9900 ?
    C22 H22A . 0.9800 ?
    C22 H22B . 0.9800 ?
    C22 H22C . 0.9800 ?
    O7 C23 . 1.420(3) ?
    O7 H7 . 0.855(10) ?
    C23 H23A . 0.9800 ?
    C23 H23B . 0.9800 ?
    C23 H23C . 0.9800 ?
loop_
    _geom_angle_atom_site_label_1
    _geom_angle_atom_site_label_2
    _geom_angle_atom_site_label_3
    _geom_angle_site_symmetry_1
    _geom_angle_site_symmetry_3
    _geom_angle
    _geom_angle_publ_flag
    O1 Ni1 O5 . . 94.29(7) ?
    O1 Ni1 O2 . . 166.63(7) ?
    O5 Ni1 O2 . . 76.22(7) ?
    O1 Ni1 N1 . . 95.36(8) ?
    O5 Ni1 N1 . . 166.94(8) ?
    O2 Ni1 N1 . . 95.57(8) ?
    O4 Ni2 O2 . . 92.84(7) ?
    O4 Ni2 O5 . . 168.20(6) ?
    O2 Ni2 O5 . . 76.29(7) ?
    O4 Ni2 N2 . . 94.61(8) ?
    O2 Ni2 N2 . . 170.39(8) ?
    O5 Ni2 N2 . . 96.71(7) ?
    C1 O1 Ni1 . . 126.27(14) ?
    C10 O2 Ni2 . . 125.24(14) ?
    C10 O2 Ni1 . . 130.61(13) ?
    Ni2 O2 Ni1 . . 103.45(8) ?
    C2 O3 C11 . . 116.59(19) ?
    C12 O4 Ni2 . . 124.27(15) ?
    C21 O5 Ni2 . . 128.02(13) ?
    C21 O5 Ni1 . . 127.41(13) ?
    Ni2 O5 Ni1 . . 103.47(7) ?
    C13 O6 C22 . . 116.4(2) ?
    C7 N1 C8 . . 116.96(19) ?
    C7 N1 Ni1 . . 123.55(16) ?
    C8 N1 Ni1 . . 119.47(15) ?
    C18 N2 C19 . . 117.29(19) ?
    C18 N2 Ni2 . . 123.11(16) ?
    C19 N2 Ni2 . . 119.60(14) ?
    O1 C1 C6 . . 123.7(2) ?
    O1 C1 C2 . . 119.0(2) ?
    C6 C1 C2 . . 117.2(2) ?
    O3 C2 C3 . . 123.8(2) ?
    O3 C2 C1 . . 114.80(19) ?
    C3 C2 C1 . . 121.4(2) ?
    C2 C3 C4 . . 120.3(2) ?
    C2 C3 H3A . . 119.8 ?
    C4 C3 H3A . . 119.8 ?
    C5 C4 C3 . . 119.8(2) ?
    C5 C4 H4A . . 120.1 ?
    C3 C4 H4A . . 120.1 ?
    C4 C5 C6 . . 121.1(2) ?
    C4 C5 H5A . . 119.5 ?
    C6 C5 H5A . . 119.5 ?
    C1 C6 C5 . . 120.1(2) ?
    C1 C6 C7 . . 123.7(2) ?
    C5 C6 C7 . . 116.2(2) ?
    N1 C7 C6 . . 127.3(2) ?
    N1 C7 H7A . . 116.3 ?
    C6 C7 H7A . . 116.3 ?
    N1 C8 C9 . . 111.67(19) ?
    N1 C8 H8A . . 109.3 ?
    C9 C8 H8A . . 109.3 ?
    N1 C8 H8B . . 109.3 ?
    C9 C8 H8B . . 109.3 ?
    H8A C8 H8B . . 107.9 ?
    C8 C9 C10 . . 112.8(2) ?
    C8 C9 H9A . . 109.0 ?
    C10 C9 H9A . . 109.0 ?
    C8 C9 H9B . . 109.0 ?
    C10 C9 H9B . . 109.0 ?
    H9A C9 H9B . . 107.8 ?
    O2 C10 C9 . . 110.77(18) ?
    O2 C10 H10A . . 109.5 ?
    C9 C10 H10A . . 109.5 ?
    O2 C10 H10B . . 109.5 ?
    C9 C10 H10B . . 109.5 ?
    H10A C10 H10B . . 108.1 ?
    O3 C11 H11A . . 109.5 ?
    O3 C11 H11B . . 109.5 ?
    H11A C11 H11B . . 109.5 ?
    O3 C11 H11C . . 109.5 ?
    H11A C11 H11C . . 109.5 ?
    H11B C11 H11C . . 109.5 ?
    O4 C12 C17 . . 124.8(2) ?
    O4 C12 C13 . . 118.4(2) ?
    C17 C12 C13 . . 116.8(2) ?
    O6 C13 C14 . . 124.7(2) ?
    O6 C13 C12 . . 114.2(2) ?
    C14 C13 C12 . . 121.2(2) ?
    C13 C14 C15 . . 120.9(2) ?
    C13 C14 H14A . . 119.5 ?
    C15 C14 H14A . . 119.5 ?
    C16 C15 C14 . . 119.4(2) ?
    C16 C15 H15A . . 120.3 ?
    C14 C15 H15A . . 120.3 ?
    C15 C16 C17 . . 121.0(2) ?
    C15 C16 H16A . . 119.5 ?
    C17 C16 H16A . . 119.5 ?
    C16 C17 C12 . . 120.7(2) ?
    C16 C17 C18 . . 117.3(2) ?
    C12 C17 C18 . . 122.0(2) ?
    N2 C18 C17 . . 126.5(2) ?
    N2 C18 H18A . . 116.8 ?
    C17 C18 H18A . . 116.8 ?
    N2 C19 C20 . . 111.77(18) ?
    N2 C19 H19A . . 109.3 ?
    C20 C19 H19A . . 109.3 ?
    N2 C19 H19B . . 109.3 ?
    C20 C19 H19B . . 109.3 ?
    H19A C19 H19B . . 107.9 ?
    C21 C20 C19 . . 113.7(2) ?
    C21 C20 H20A . . 108.8 ?
    C19 C20 H20A . . 108.8 ?
    C21 C20 H20B . . 108.8 ?
    C19 C20 H20B . . 108.8 ?
    H20A C20 H20B . . 107.7 ?
    O5 C21 C20 . . 111.67(18) ?
    O5 C21 H21A . . 109.3 ?
    C20 C21 H21A . . 109.3 ?
    O5 C21 H21B . . 109.3 ?
    C20 C21 H21B . . 109.3 ?
    H21A C21 H21B . . 107.9 ?
    O6 C22 H22A . . 109.5 ?
    O6 C22 H22B . . 109.5 ?
    H22A C22 H22B . . 109.5 ?
    O6 C22 H22C . . 109.5 ?
    H22A C22 H22C . . 109.5 ?
    H22B C22 H22C . . 109.5 ?
    C23 O7 H7 . . 110(2) ?
    O7 C23 H23A . . 109.5 ?
    O7 C23 H23B . . 109.5 ?
    H23A C23 H23B . . 109.5 ?
    O7 C23 H23C . . 109.5 ?
    H23A C23 H23C . . 109.5 ?
    H23B C23 H23C . . 109.5 ?
loop_
    _geom_hbond_atom_site_label_D
    _geom_hbond_atom_site_label_H
    _geom_hbond_atom_site_label_A
    _geom_hbond_site_symmetry_A
    _geom_hbond_distance_DH
    _geom_hbond_distance_HA
    _geom_hbond_distance_DA
    _geom_hbond_angle_DHA
    O7 H7 O1 . 0.855(10) 2.046(12) 2.893(3) 170(3)
    O7 H7 O3 . 0.855(10) 2.64(3) 3.178(3) 122(3)
_iucr_refine_instructions_details
;
TITL 1 in C2/c
CELL 0.71073  23.6725   8.3124  25.5465  90.000 113.252  90.000
ZERR   8   0.0047   0.0017   0.0051   0.000   0.030   0.000
LATT 7
SYMM -X, Y, 0.5-Z
SFAC C  H  N  O  Ni
UNIT 184 240 16 56 16
MERG 2
htab o7 o1
htab o7 o3
omit -12 4 22
omit -2 6 19
omit -10 6 23
omit 0 6 19
omit -9 5 23
omit 2 8 17
L.S. 10
ACTA
BOND $H
FMAP 2
PLAN 20
HTAB
dfix 0.85 0.01 h7 o7
size 0.26 0.24 0.22
htab
temp -123
WGHT    0.035    2.8000000
FVAR       0.12123
NI1   5    0.273490    0.059396    0.051283    11.00000    0.01212    0.02077 =
         0.01397   -0.00253    0.00562   -0.00189
NI2   5    0.246812    0.085194    0.157086    11.00000    0.01344    0.02132 =
         0.01487   -0.00265    0.00690   -0.00279
O1    4    0.344894    0.106875    0.036624    11.00000    0.01842    0.03174 =
         0.01881   -0.00143    0.00855   -0.00268
O2    4    0.215453   -0.008392    0.082325    11.00000    0.01989    0.03588 =
         0.02071   -0.00731    0.01006   -0.00939
O3    4    0.449650    0.203982    0.033052    11.00000    0.02074    0.04156 =
         0.03059   -0.00429    0.01186   -0.00845
O4    4    0.174774    0.034367    0.168937    11.00000    0.01875    0.02867 =
         0.02314   -0.00297    0.01109   -0.00243
O5    4    0.308952    0.133405    0.128761    11.00000    0.01816    0.03538 =
         0.02050   -0.00661    0.00911   -0.00768
O6    4    0.058442    0.016874    0.152058    11.00000    0.01758    0.04248 =
         0.03391   -0.00263    0.01086   -0.00185
N1    3    0.221451    0.010628   -0.026939    11.00000    0.01877    0.02554 =
         0.02159   -0.00253    0.00626   -0.00123
N2    3    0.291510    0.163902    0.233789    11.00000    0.01998    0.02430 =
         0.01985    0.00007    0.00726   -0.00216
C1    1    0.348443    0.106920   -0.013644    11.00000    0.02343    0.01721 =
         0.01967    0.00203    0.00920    0.00414
C2    1    0.404557    0.154402   -0.017405    11.00000    0.02440    0.02063 =
         0.02666    0.00188    0.01197    0.00022
C3    1    0.411551    0.149766   -0.068582    11.00000    0.03016    0.02542 =
         0.03333    0.00413    0.02021   -0.00143
AFIX  43
H3A   2    0.449674    0.179840   -0.069922    11.00000   -1.20000
AFIX   0
C4    1    0.362732    0.100955   -0.118519    11.00000    0.03839    0.03026 =
         0.02383    0.00536    0.01919    0.00555
AFIX  43
H4A   2    0.367939    0.096501   -0.153507    11.00000   -1.20000
AFIX   0
C5    1    0.307916    0.059999   -0.116781    11.00000    0.03096    0.02880 =
         0.01945    0.00138    0.01047    0.00446
AFIX  43
H5A   2    0.274670    0.029721   -0.150958    11.00000   -1.20000
AFIX   0
C6    1    0.299507    0.061702   -0.064789    11.00000    0.02327    0.02196 =
         0.02156    0.00111    0.01094    0.00301
C7    1    0.239774    0.017319   -0.068081    11.00000    0.02331    0.02370 =
         0.02022   -0.00140    0.00643    0.00247
AFIX  43
H7A   2    0.210319   -0.010329   -0.104800    11.00000   -1.20000
AFIX   0
C8    1    0.156546   -0.033762   -0.041758    11.00000    0.01856    0.03570 =
         0.02390   -0.00251    0.00457   -0.00213
AFIX  23
H8A   2    0.138955   -0.077376   -0.080997    11.00000   -1.20000
H8B   2    0.132906    0.063661   -0.040823    11.00000   -1.20000
AFIX   0
C9    1    0.150211   -0.157737   -0.001056    11.00000    0.02144    0.02904 =
         0.02813   -0.00469    0.00766   -0.00628
AFIX  23
H9A   2    0.181696   -0.242335    0.005412    11.00000   -1.20000
H9B   2    0.109287   -0.209226   -0.018704    11.00000   -1.20000
AFIX   0
C10   1    0.157459   -0.085987    0.055942    11.00000    0.01821    0.03476 =
         0.02547   -0.00387    0.00966   -0.00813
AFIX  23
H10A  2    0.124151   -0.007198    0.050111    11.00000   -1.20000
H10B  2    0.153927   -0.172258    0.081197    11.00000   -1.20000
AFIX   0
C11   1    0.507095    0.251733    0.031183    11.00000    0.02447    0.04009 =
         0.04838   -0.00236    0.01863   -0.00727
AFIX  33
H11A  2    0.535606    0.284513    0.069336    11.00000   -1.50000
H11B  2    0.500232    0.342185    0.004771    11.00000   -1.50000
H11C  2    0.524666    0.161103    0.018164    11.00000   -1.50000
AFIX   0
C12   1    0.159472    0.101183    0.207621    11.00000    0.02407    0.01781 =
         0.02229    0.00493    0.01269    0.00339
C13   1    0.096295    0.095625    0.200377    11.00000    0.02424    0.02681 =
         0.02578    0.00407    0.01232    0.00109
C14   1    0.077279    0.164786    0.239523    11.00000    0.02740    0.02692 =
         0.03774    0.00652    0.02020    0.00499
AFIX  43
H14A  2    0.034871    0.163566    0.232907    11.00000   -1.20000
AFIX   0
C15   1    0.119584    0.237159    0.289111    11.00000    0.04019    0.02525 =
         0.03406    0.00057    0.02567    0.00477
AFIX  43
H15A  2    0.106137    0.281706    0.316467    11.00000   -1.20000
AFIX   0
C16   1    0.180392    0.243027    0.297733    11.00000    0.03950    0.02185 =
         0.02596   -0.00108    0.01920    0.00059
AFIX  43
H16A  2    0.209200    0.290450    0.331579    11.00000   -1.20000
AFIX   0
C17   1    0.200912    0.179664    0.257082    11.00000    0.02681    0.01839 =
         0.02187    0.00164    0.01271    0.00096
C18   1    0.265383    0.198102    0.268224    11.00000    0.02773    0.02064 =
         0.01850   -0.00023    0.00873   -0.00323
AFIX  43
H18A  2    0.291082    0.239519    0.304505    11.00000   -1.20000
AFIX   0
C19   1    0.358424    0.187298    0.254859    11.00000    0.01956    0.03179 =
         0.02003   -0.00053    0.00516   -0.00346
AFIX  23
H19A  2    0.379013    0.081079    0.262373    11.00000   -1.20000
H19B  2    0.372716    0.247320    0.291269    11.00000   -1.20000
AFIX   0
C20   1    0.376606    0.279273    0.212283    11.00000    0.01916    0.02790 =
         0.02436   -0.00322    0.00765   -0.00648
AFIX  23
H20A  2    0.350516    0.376450    0.199815    11.00000   -1.20000
H20B  2    0.419794    0.315294    0.231608    11.00000   -1.20000
AFIX   0
C21   1    0.370394    0.181367    0.160096    11.00000    0.01769    0.03059 =
         0.02346   -0.00427    0.00843   -0.00577
AFIX  23
H21A  2    0.384844    0.246393    0.135336    11.00000   -1.20000
H21B  2    0.396817    0.084684    0.172218    11.00000   -1.20000
AFIX   0
C22   1   -0.005414    0.012075    0.141902    11.00000    0.02004    0.04556 =
         0.05354   -0.00334    0.01345   -0.00189
AFIX 137
H22A  2   -0.027857   -0.048471    0.106890    11.00000   -1.50000
H22B  2   -0.021564    0.121996    0.137809    11.00000   -1.50000
H22C  2   -0.010587   -0.040589    0.174047    11.00000   -1.50000
AFIX   0
O7    4    0.445629   -0.086238    0.112441    11.00000    0.03476    0.03723 =
         0.04072    0.00068    0.00652    0.00607
H7    2    0.418971   -0.020439    0.090652    11.00000   -1.50000
C23   1    0.498630   -0.002037    0.149001    11.00000    0.02711    0.05257 =
         0.03571    0.00241    0.00808    0.00902
AFIX 137
H23A  2    0.511114    0.075533    0.126706    11.00000   -1.50000
H23B  2    0.532129   -0.078595    0.167394    11.00000   -1.50000
H23C  2    0.489274    0.055135    0.178168    11.00000   -1.50000
HKLF 4
REM  1 in C2/c
REM R1 =  0.0467 for   4285 Fo > 4sig(Fo)  and  0.0596 for all   5257 data
REM    312 parameters refined using      1 restraints
END
WGHT      0.0210      4.3792
REM Highest difference peak  0.599,  deepest hole -0.482,  1-sigma level  0.086
Q1    1   0.5000  0.0419  0.2500  10.50000  0.05    0.41
Q2    1   0.2818  0.0190 -0.0583  11.00000  0.05    0.39
Q3    1   0.2336 -0.1969 -0.0454  11.00000  0.05    0.36
Q4    1   0.2712 -0.2204  0.0716  11.00000  0.05    0.36
Q5    1   0.2195  0.3655  0.3971  11.00000  0.05    0.35
Q6    1   0.2378  0.1210  0.2726  11.00000  0.05    0.35
Q7    1   0.2877  0.0256  0.2290  11.00000  0.05    0.34
Q8    1   0.3060  0.1428 -0.0471  11.00000  0.05    0.34
Q9    1   0.2511  0.3607  0.3423  11.00000  0.05    0.34
Q10   1   0.2477 -0.0281  0.1508  11.00000  0.05    0.32
Q11   1  -0.0185 -0.0758  0.1499  11.00000  0.05    0.31
Q12   1   0.3785  0.2125  0.1919  11.00000  0.05    0.31
Q13   1   0.3009  0.2505  0.1375  11.00000  0.05    0.31
Q14   1   0.4092  0.2867  0.3294  11.00000  0.05    0.30
Q15   1   0.2039  0.1004  0.1495  11.00000  0.05    0.30
Q16   1   0.2396 -0.1394 -0.0065  11.00000  0.05    0.30
Q17   1   0.2643 -0.1451  0.0460  11.00000  0.05    0.30
Q18   1   0.2352 -0.0597 -0.0286  11.00000  0.05    0.30
Q19   1   0.2597  0.2137  0.3435  11.00000  0.05    0.30
Q20   1   0.3297  0.0981 -0.1578  11.00000  0.05    0.30
;
data_global
_journal_date_recd_electronic     2013-04-22
_journal_date_accepted     2013-06-21
_journal_name_full     'Acta Crystallographica, Section E'
_journal_year     2013
_journal_volume     69
_journal_issue      7
_journal_page_first     m425
_journal_page_last     m425
_journal_paper_category     QM
_journal_paper_doi     10.1107/S1600536813017224
_journal_coeditor_code     QM2096
_publ_contact_author_name     'Meng, Fan-Kun'
_publ_contact_author_address
;
Department of Chemistry and Chemical Engineering, Daqing Normal University,
Daqing, Heilongjiang 1637121, People's Republic of China
;
_publ_contact_author_email     'qmfk09@gmail.com'
_publ_contact_author_fax     '+86-04595510113'
_publ_contact_author_phone     '+86-04595510113'
_publ_section_title
;
Bis(\m-6-methoxy-2-{[(3-oxidopropyl)imino]methyl}phenolato)nickel(II) methanol
monosolvate
;
loop_
    _publ_author_name
    _publ_author_footnote
    _publ_author_address
    'Meng, Fan-Kun' .
;
Department of Chemistry and Chemical Engineering, Daqing Normal University,
Daqing, Heilongjiang 1637121, People's Republic of China
;
    'Zhang, Xin' .
;
Department of Chemistry and Chemical Engineering, Daqing Normal University,
Daqing, Heilongjiang 1637121, People's Republic of China
;
    'Yi, Hua' .
;
Department of Chemistry and Chemical Engineering, Daqing Normal University,
Daqing, Heilongjiang 1637121, People's Republic of China
;
    'Zhang, De-Hui' .
;
Department of Chemistry and Chemical Engineering, Daqing Normal University,
Daqing, Heilongjiang 1637121, People's Republic of China
;
    'Jia, Jun-Ying' .
;
Department of Chemistry and Chemical Engineering, Daqing Normal University,
Daqing, Heilongjiang 1637121, People's Republic of China
;
