# Supplementary material for: Bis(μ-6-meth­oxy-2-{[(3-oxidoprop­yl)imino]­meth­yl}phenolato)nickel(II) methanol monosolvate
Source: Acta Crystallogr Sect E Struct Rep Online. 2013 Jun 29;69(Pt 7):m425. doi: 10.1107/S1600536813017224 (PMC3772446; doi:10.1107/S1600536813017224)
Supplement: Supplementary file 2 [file e-69-0m425-Isup2.hkl]

# 
# h,k,l, Fc-squared, Fo-squared, sigma(Fo-squared) and status flag 
# 
data_I
_shelx_title ' 1 in C2/c' 
_shelx_refln_list_code          4 
_shelx_F_calc_maximum      565.76 
_exptl_crystal_F_000      2352.00 
_reflns_d_resolution_high  0.7701 
 
loop_ 
 _symmetry_equiv_pos_as_xyz 
 'x, y, z' 
 '-x, y, -z+1/2' 
 'x+1/2, y+1/2, z' 
 '-x+1/2, y+1/2, -z+1/2' 
 '-x, -y, -z' 
 'x, -y, z-1/2' 
 '-x+1/2, -y+1/2, -z' 
 'x+1/2, -y+1/2, z-1/2' 
 
_cell_length_a    23.6725 
_cell_length_b     8.3124 
_cell_length_c    25.5465 
_cell_angle_alpha  90.000 
_cell_angle_beta  113.252 
_cell_angle_gamma  90.000 
 
_shelx_F_squared_multiplier     1.000 
 
loop_ 
 _refln_index_h 
 _refln_index_k 
 _refln_index_l 
 _refln_F_squared_calc 
 _refln_F_squared_meas 
 _refln_F_squared_sigma 
 _refln_observed_status 
   4   0   0    52694.76    55668.34   1591.68 o 
   6   0   0     9812.86    10836.24    308.62 o 
   8   0   0    41836.16    43218.90   1325.07 o 
  10   0   0    34445.34    33897.23    996.09 o 
  12   0   0    10735.19    10375.13    520.57 o 
  14   0   0     3667.58     3520.36    201.49 o 
  16   0   0      949.30      978.46    183.17 o 
  18   0   0     1733.73     1569.32    222.38 o 
  20   0   0     6472.59     5876.30    309.90 o 
  22   0   0      731.67      814.30    309.57 o 
  24   0   0       68.11       68.14    107.61 o 
  26   0   0      102.79      121.32    237.62 o 
  28   0   0      345.65      756.21    257.23 o 
   3   1   0      939.66     1843.82    141.30 o 
   5   1   0     3605.83     3573.79     93.89 o 
   7   1   0     9888.01     9951.60    192.05 o 
   9   1   0    16219.40    15891.06    452.13 o 
  11   1   0     8350.48     8142.06    249.18 o 
  13   1   0       51.47      156.26     85.67 o 
  15   1   0      215.31      212.41     83.90 o 
  17   1   0      115.84      138.15     80.93 o 
  19   1   0      692.92      577.00     66.24 o 
  21   1   0     1276.24     1350.43    105.15 o 
  23   1   0     1025.70     1080.09    106.07 o 
  25   1   0     2182.89     2123.79    126.94 o 
  27   1   0     4063.78     4370.28    473.79 o 
   0   2   0   123887.02   123260.04   4070.83 o 
   2   2   0    93661.23    94842.52   1848.12 o 
   4   2   0   132492.34   127052.88   2675.60 o 
   6   2   0     9801.72     9962.92    202.75 o 
   8   2   0     4603.15     4868.72    168.15 o 
  10   2   0    10526.16    10398.42    270.92 o 
  12   2   0    11937.40    11723.33    302.25 o 
  14   2   0     1283.62     1216.46    106.20 o 
  16   2   0     2014.83     1943.05    125.06 o 
  18   2   0     6542.43     6218.92    231.29 o 
  20   2   0       10.25        8.40     49.48 o 
  22   2   0      197.49      256.38     68.39 o 
  24   2   0      809.05      803.25     88.95 o 
  26   2   0       42.70       13.98    148.08 o 
   1   3   0    19339.42    19750.27    397.61 o 
   3   3   0     8847.61     8822.65    237.83 o 
   5   3   0      533.09      494.45     59.61 o 
   7   3   0     1201.68     1068.15     88.23 o 
   9   3   0     2330.50     2102.59     75.52 o 
  11   3   0      902.59     1605.27    233.08 o 
  13   3   0      454.12      482.71     78.35 o 
  15   3   0      330.58      398.61     81.14 o 
  17   3   0      126.57      108.20     62.72 o 
  19   3   0     1022.59     1044.47     98.28 o 
  21   3   0      350.92      396.98     80.08 o 
  23   3   0      316.90      378.43     78.69 o 
  25   3   0      665.69      660.27    151.86 o 
  27   3   0     1300.74     1397.29    215.21 o 
   0   4   0      668.41     1810.34    548.28 o 
   2   4   0     5415.73     5297.95    232.57 o 
   4   4   0    10312.53     9903.91    259.70 o 
   6   4   0     2488.24     2487.62    103.51 o 
   8   4   0      155.83      971.83    435.73 o 
  10   4   0    12062.04    11503.93    412.98 o 
  12   4   0     8372.70     8332.43    300.90 o 
  14   4   0     3729.83     3880.84    156.91 o 
  16   4   0      555.31      557.09     92.56 o 
  18   4   0    17034.87    16898.27    385.42 o 
  20   4   0     7818.17     8017.58    242.09 o 
  22   4   0     3744.84     3904.34    150.84 o 
  24   4   0      103.50       90.03    100.50 o 
  26   4   0      147.39      185.45    134.19 o 
   1   5   0     4157.70     3977.79    305.23 o 
   3   5   0     6726.66     6771.65    275.83 o 
   5   5   0     4937.18     4687.81    197.38 o 
   7   5   0     2411.68     3123.34    368.30 o 
   9   5   0       23.83       48.55     71.98 o 
  11   5   0      651.66      592.59     77.63 o 
  13   5   0       31.66       -5.10     61.41 o 
  15   5   0     1295.47      906.61    129.46 o 
  17   5   0        0.59       -1.25     34.26 o 
  19   5   0      400.73      299.94     97.86 o 
  21   5   0     1414.52     1231.30    327.34 o 
  23   5   0      172.19      179.17    114.92 o 
  25   5   0      990.19     1271.54    451.26 o 
   0   6   0    16860.75    17392.33    647.96 o 
   2   6   0    22149.50    23227.25    499.10 o 
   4   6   0     7587.07     7466.26    269.99 o 
   6   6   0     6027.61     6125.84    201.69 o 
   8   6   0    15181.72    14752.71    389.04 o 
  10   6   0    18677.86    17926.83    457.00 o 
  12   6   0     7468.13     7997.42    589.98 o 
  14   6   0    10919.10    10535.93    374.92 o 
  16   6   0     2489.46     2413.63    180.04 o 
  18   6   0      307.90      284.96    170.20 o 
  20   6   0      617.85      696.97    170.57 o 
  22   6   0     1132.60     1254.79    177.08 o 
   1   7   0      568.31      803.29    112.40 o 
   3   7   0      348.47      654.46    283.39 o 
   5   7   0     8010.13     7717.63    348.76 o 
   7   7   0     9135.25     8767.27    247.42 o 
   9   7   0     1645.94     1546.51    162.06 o 
  11   7   0    13827.52    18606.85   2433.66 o 
  13   7   0     4433.62     5400.11    659.47 o 
  15   7   0      366.68      511.59    103.32 o 
  17   7   0     1089.96     1027.17    197.29 o 
  19   7   0        6.60       26.82    128.17 o 
  21   7   0        5.45       -0.44     88.53 o 
   0   8   0     6939.94     6976.04    343.35 o 
   2   8   0    11780.16    11974.00    393.92 o 
   4   8   0     6878.16     6726.34    239.17 o 
   6   8   0     7929.39     8025.79    271.01 o 
   8   8   0     1060.92     1313.44    125.98 o 
  10   8   0     1985.61     2775.50    370.79 o 
  12   8   0      311.15      711.99    167.48 o 
  14   8   0        2.14     1357.89    607.89 o 
  16   8   0      241.92      125.75     95.53 o 
  18   8   0       97.72      116.75    153.17 o 
   1   9   0      434.33      385.02    136.70 o 
   3   9   0     1694.95     1640.38    157.14 o 
   5   9   0     2310.14     2703.56    364.51 o 
   7   9   0     7235.48     7503.89    371.87 o 
   9   9   0    10914.33    11573.22    543.85 o 
  11   9   0     2744.99     2453.71    275.91 o 
  13   9   0      610.93      251.85    147.44 o 
  15   9   0     1686.14     1375.83    240.72 o 
   4  10   0        0.64     4468.98   1959.29 o 
   6  10   0        1.33      826.10    653.10 o 
   8  10   0     1415.18     1777.76    313.64 o 
  10  10   0     4724.78     5536.86   1150.47 o 
 -27   1   1      395.61      418.65    170.14 o 
 -25   1   1      114.98      147.33     59.88 o 
 -23   1   1     1138.29     1206.81    103.46 o 
 -21   1   1      698.07      801.47     88.45 o 
 -19   1   1     1045.88     1009.05     95.93 o 
 -17   1   1      209.61      186.59    115.66 o 
 -15   1   1        8.96       10.42     66.31 o 
 -13   1   1      102.41      114.72     61.34 o 
 -11   1   1    18824.78    19589.89    440.15 o 
  -9   1   1     8404.14     8508.14    250.64 o 
  -7   1   1     1652.32     1609.20     69.30 o 
  -5   1   1    23775.67    23358.54    399.65 o 
  -3   1   1     3743.26     4161.83     79.93 o 
   3   1   1       99.78      284.22     75.25 o 
   5   1   1     4289.53     4144.76     91.60 o 
   7   1   1    21327.79    21477.33    428.79 o 
   9   1   1     3263.48     3697.96    176.52 o 
  11   1   1     2913.52     3453.41    159.76 o 
  13   1   1       17.77       82.45     56.72 o 
  15   1   1     2822.53     3299.84    165.29 o 
  17   1   1        1.41       41.17     74.31 o 
  19   1   1     1045.94     1002.41     81.30 o 
  21   1   1      123.37      114.60     63.12 o 
  23   1   1        9.06       21.66     48.29 o 
  25   1   1      453.56      657.95    195.10 o 
  27   1   1       73.85       86.04    111.07 o 
 -28   2   1     8839.86     8943.96    546.78 o 
 -26   2   1     3248.15     3018.74    274.37 o 
 -24   2   1     1975.97     1936.07    115.52 o 
 -22   2   1     1010.33      948.98     90.88 o 
 -20   2   1     1329.27     1220.36    104.33 o 
 -18   2   1    11966.72    11390.75    308.88 o 
 -16   2   1     3961.91     3765.27    169.49 o 
 -14   2   1      312.64      375.04     75.72 o 
 -12   2   1      223.64      263.37     60.03 o 
 -10   2   1       75.12       40.74     41.77 o 
  -8   2   1     6641.23     6100.67    206.14 o 
  -6   2   1    10285.08    10257.69    177.66 o 
  -4   2   1     2579.56     2441.07     77.80 o 
  -2   2   1     1260.33      879.30    136.81 o 
   0   2   1   150408.02   145982.00   3145.07 o 
   2   2   1   320079.72   299036.66   6978.56 o 
   4   2   1   118951.14   115079.61   2357.59 o 
   6   2   1    19309.52    20265.63    364.39 o 
   8   2   1    14804.31    14283.98    288.48 o 
  10   2   1    16566.81    15862.68    349.17 o 
  12   2   1    34907.52    34322.95    707.99 o 
  14   2   1    21284.89    21546.01    497.89 o 
  16   2   1     1594.14     1561.12    129.06 o 
  18   2   1      111.86       80.06     58.70 o 
  20   2   1     2844.14     2711.53    112.77 o 
  22   2   1     2708.90     2584.66    148.78 o 
  24   2   1      599.21      707.05     92.80 o 
  26   2   1       20.02       34.69    113.75 o 
 -27   3   1     4274.16     5075.65    370.88 o 
 -25   3   1     3513.92     3647.43    255.75 o 
 -23   3   1     3028.32     2996.71    130.95 o 
 -21   3   1     4311.64     4301.68    177.73 o 
 -19   3   1      181.70      292.75     76.60 o 
 -17   3   1        4.39       31.10     55.97 o 
 -15   3   1      449.59      414.51     82.25 o 
 -13   3   1     2963.39     2881.35    131.00 o 
 -11   3   1      345.61      275.69     51.73 o 
  -9   3   1    14737.25    13778.57    270.25 o 
  -7   3   1    26461.05    26329.43    564.01 o 
  -5   3   1    24429.61    24605.26    502.37 o 
  -3   3   1    68949.92    68339.16   2737.45 o 
  -1   3   1    77510.14    78887.02   1781.55 o 
   1   3   1   222104.94   223357.20   5449.63 o 
   3   3   1    75029.83    75900.00   1578.22 o 
   5   3   1     3756.97     4014.45    141.21 o 
   7   3   1    14344.71    13154.75    268.77 o 
   9   3   1     1319.16     1160.65     83.67 o 
  11   3   1     3003.08     2890.73    131.58 o 
  13   3   1     6113.54     6216.52    254.90 o 
  15   3   1      587.25      552.18    115.14 o 
  17   3   1      773.80      889.44    108.29 o 
  19   3   1       16.85       23.68     53.46 o 
  21   3   1      255.81      263.84     71.15 o 
  23   3   1       69.02       78.59     61.63 o 
  25   3   1        2.51      -40.97    127.47 o 
 -26   4   1     6096.68     6298.67    414.13 o 
 -24   4   1      358.59      356.28    167.77 o 
 -22   4   1     1469.29     1317.63    111.06 o 
 -20   4   1      601.27      503.68     71.83 o 
 -18   4   1      622.43      550.89     77.40 o 
 -16   4   1      161.08      127.10     59.76 o 
 -14   4   1       26.15        0.56     42.93 o 
 -12   4   1     2293.09     2097.20     95.72 o 
 -10   4   1      549.08      467.74    104.68 o 
  -8   4   1      895.66      779.57     79.65 o 
  -6   4   1     1914.13     2173.60    113.64 o 
  -4   4   1     7846.16     7990.88    194.90 o 
  -2   4   1     5186.45     5341.66    163.13 o 
   0   4   1     2145.35     1987.68    122.94 o 
   2   4   1     9155.03     9631.03    274.80 o 
   4   4   1    79300.68    80315.84   1632.12 o 
   6   4   1    29987.90    30758.49    676.65 o 
   8   4   1    43926.01    42984.55    893.62 o 
  10   4   1    39337.62    40808.18    724.54 o 
  12   4   1    49349.50    50111.84   1009.60 o 
  14   4   1    35446.24    34224.27    711.64 o 
  16   4   1     1233.90     1071.08    105.59 o 
  18   4   1      118.45      119.52     59.85 o 
  20   4   1        5.11       -2.35     41.09 o 
  22   4   1        1.63      277.72    136.53 o 
  24   4   1      643.71      720.89    214.68 o 
 -25   5   1     1884.54     2101.23    283.69 o 
 -23   5   1     1648.62     1709.35    250.33 o 
 -21   5   1     3516.39     3667.62    304.62 o 
 -19   5   1     2047.56     2009.34    174.82 o 
 -17   5   1     1811.15     1793.04    161.28 o 
 -15   5   1      611.55      542.70    148.74 o 
 -13   5   1      606.34      685.49     91.62 o 
 -11   5   1     3453.62     3621.68    176.86 o 
  -9   5   1    13361.03    13153.06    320.45 o 
  -7   5   1     9088.48     9345.86    332.18 o 
  -5   5   1     7399.89     6913.64    232.08 o 
  -3   5   1    15909.90    16476.09    381.04 o 
  -1   5   1    12558.19    12248.28    325.71 o 
   1   5   1    27449.77    27697.43    573.19 o 
   3   5   1    60395.36    69964.72   7232.09 o 
   5   5   1    25751.56    26340.03    588.89 o 
   7   5   1     2144.85     1788.50    239.95 o 
   9   5   1       15.82       15.29     74.04 o 
  11   5   1      169.36      208.99     74.60 o 
  13   5   1     7928.27     7336.91    216.10 o 
  15   5   1     1070.93     1090.11    130.99 o 
  17   5   1      455.37      547.98     99.20 o 
  19   5   1     2507.71     2414.99    151.63 o 
  21   5   1      747.91      677.81    113.66 o 
  23   5   1      408.96      423.19    199.61 o 
 -22   6   1      509.65      550.55    230.76 o 
 -20   6   1      416.93      461.47    206.87 o 
 -18   6   1     2092.51     2172.94    242.19 o 
 -16   6   1     2897.39     2955.98    180.59 o 
 -14   6   1     1893.84     1746.37    163.02 o 
 -12   6   1     3665.27     6735.55   1618.82 o 
 -10   6   1     2902.50     2574.02    215.47 o 
  -8   6   1     4178.15     4140.14    175.11 o 
  -6   6   1     6191.69     5909.00    221.97 o 
  -4   6   1      209.72      334.30     86.31 o 
  -2   6   1      306.04      332.93     97.63 o 
   0   6   1     1974.24     1950.34    132.45 o 
   2   6   1       81.36      139.65     65.31 o 
   4   6   1     1242.16     1185.65    133.83 o 
   6   6   1     8918.54     8703.37    273.57 o 
   8   6   1     7370.94     8333.91    671.72 o 
  10   6   1    10979.35    10654.30    387.46 o 
  12   6   1     3446.12     3269.95    250.99 o 
  14   6   1       42.49       19.23     90.14 o 
  16   6   1     1083.31     1152.93    118.92 o 
  18   6   1       40.78      330.74    235.06 o 
  20   6   1      569.04      478.12    149.73 o 
  22   6   1     1333.62     1518.77    193.35 o 
 -21   7   1     1257.70     1557.83    296.57 o 
 -19   7   1     1306.86     1841.78    276.36 o 
 -17   7   1      162.14      654.08    353.71 o 
 -15   7   1      748.13      693.88     86.31 o 
 -13   7   1        6.48       35.88    143.56 o 
 -11   7   1      138.46      142.57    136.28 o 
  -9   7   1        3.40      713.95    304.78 o 
  -7   7   1       25.56       17.24     83.15 o 
  -5   7   1     3200.50     3297.01    207.87 o 
  -3   7   1     2040.92     2364.58    176.55 o 
  -1   7   1      636.56      686.64    108.24 o 
   1   7   1        1.29       24.46     58.39 o 
   3   7   1      447.51      546.21    126.71 o 
   5   7   1     4288.94     4654.86    323.98 o 
   7   7   1        5.22      -23.50     65.02 o 
   9   7   1     7699.80     7555.94    374.40 o 
  11   7   1    12971.41    12721.14    513.91 o 
  13   7   1     3671.08     5329.76    773.16 o 
  15   7   1     1013.74     1173.01     92.36 o 
  17   7   1     1760.79     1852.59    176.92 o 
  19   7   1     5209.37     5308.46    333.66 o 
  21   7   1     4860.46     4941.44    327.05 o 
 -18   8   1     1080.56     1082.04    255.01 o 
 -16   8   1      258.85      246.12     95.48 o 
 -14   8   1     6616.70     5248.69    824.12 o 
 -12   8   1     4080.51     3682.50    201.67 o 
 -10   8   1     4035.26     4118.22    230.84 o 
  -8   8   1    13658.82    13240.33    376.59 o 
  -6   8   1     5645.09     5493.37    221.12 o 
  -4   8   1     2118.75     2258.28    187.81 o 
  -2   8   1     4244.95     4303.67    233.48 o 
   0   8   1      877.83     1012.82    137.07 o 
   2   8   1     2368.27     2211.00    165.49 o 
   4   8   1     3673.22     3538.21    176.87 o 
   6   8   1     3227.59     3197.82    195.93 o 
   8   8   1      736.58     1308.44    270.21 o 
  10   8   1     1127.44     1829.75    236.21 o 
  12   8   1     5126.54     7353.73   1057.85 o 
  14   8   1     1744.74     1717.91    258.12 o 
  16   8   1      177.97      187.40    103.70 o 
  18   8   1     1255.73     1322.01    171.10 o 
 -15   9   1       58.86      870.12    385.08 o 
 -13   9   1      289.57      249.82    140.14 o 
 -11   9   1      588.44     2050.10    870.70 o 
  -9   9   1     1709.95     5168.59   1223.53 o 
  -7   9   1       49.29     1037.46    532.15 o 
  -5   9   1      138.27      728.10    443.18 o 
  -3   9   1     2173.45     2105.51    218.41 o 
  -1   9   1     2589.52     2448.34    189.91 o 
   1   9   1      865.77      809.10    134.89 o 
   3   9   1     1124.06     1145.06    167.92 o 
   5   9   1      904.25      949.12    169.65 o 
   7   9   1     2252.47     4030.76    602.73 o 
   9   9   1     3950.49     9198.34   3141.67 o 
  11   9   1      474.46      386.49    163.11 o 
  13   9   1      123.76      656.63    320.40 o 
  15   9   1      210.87      171.17    115.99 o 
 -10  10   1        2.92      142.72    419.31 o 
  -8  10   1      501.35      455.33    258.25 o 
  -6  10   1     1013.03     2116.25   1021.10 o 
   2  10   1     3467.85     4672.94    403.00 o 
   4  10   1     3237.11     2924.33    581.06 o 
   6  10   1     5436.16     5066.34    384.62 o 
   8  10   1     6195.16     6537.05    448.83 o 
  10  10   1     2357.47     2935.29    403.46 o 
 -28   0   2    20076.41    21772.20    876.46 o 
 -26   0   2    15886.98    17340.13   1050.88 o 
 -24   0   2    19407.26    19944.04    749.89 o 
 -22   0   2    14036.93    13612.01    542.00 o 
 -20   0   2     2536.21     2747.79    291.83 o 
 -18   0   2    14361.49    14327.51    525.51 o 
 -16   0   2    36226.76    37966.03   1161.71 o 
 -14   0   2    25897.63    25243.44    841.88 o 
 -12   0   2      422.27      457.76    106.90 o 
 -10   0   2    44636.96    49137.73   1614.87 o 
  -8   0   2      248.28      239.04     76.87 o 
  -6   0   2       41.31      164.12     46.13 o 
  -4   0   2    15306.71    16062.39    439.77 o 
   2   0   2     3910.54     3828.51     97.73 o 
   4   0   2     9377.80     8689.57    234.38 o 
   6   0   2     6427.97     6591.75    190.75 o 
   8   0   2     2135.38     2265.81    161.39 o 
  10   0   2     3789.38     3697.96    226.99 o 
  12   0   2     5470.33     5443.44    269.54 o 
  14   0   2    15284.46    15212.61    560.56 o 
  16   0   2    53992.63    54141.25   1715.68 o 
  18   0   2    27663.17    28442.55   1208.74 o 
  20   0   2      538.06      462.39    133.34 o 
  22   0   2     4032.75     4197.77    333.95 o 
  24   0   2     4045.88     4239.54    347.94 o 
  26   0   2     2158.70     2314.49    299.55 o 
 -27   1   2     1767.11     1983.19    217.26 o 
 -25   1   2     1472.18     1446.48    116.72 o 
 -23   1   2        6.13        6.55     33.04 o 
 -21   1   2       61.48       30.64     47.09 o 
 -19   1   2     2277.69     2252.53    126.77 o 
 -17   1   2     5564.05     5429.13    209.40 o 
 -15   1   2        6.82        5.66     45.34 o 
 -13   1   2     1097.05      990.08    133.87 o 
 -11   1   2    24723.62    26112.35    602.27 o 
  -9   1   2     7181.84     7358.38    205.13 o 
  -7   1   2     2510.50     2256.74     76.99 o 
  -5   1   2    67108.16    64691.67   1245.87 o 
  -3   1   2    13974.19    14952.08    294.50 o 
   1   1   2   211943.50   199084.44   4141.87 o 
   3   1   2    45135.36    47072.48    813.32 o 
   5   1   2    67627.61    68826.55   1248.82 o 
   7   1   2    46259.26    48714.06   1010.52 o 
   9   1   2    11407.56    10855.17    293.96 o 
  11   1   2    36116.16    36843.06    839.37 o 
  13   1   2    13298.56    12495.61    368.69 o 
  15   1   2    27315.56    28087.06    645.57 o 
  17   1   2     1264.94     1324.90    148.25 o 
  19   1   2      195.71      170.02     57.49 o 
  21   1   2     2493.97     2572.83    129.53 o 
  23   1   2       57.57      105.08     73.94 o 
  25   1   2      182.57      236.90    111.13 o 
  27   1   2      647.37      648.64    207.17 o 
 -28   2   2     6388.37     6902.00    425.17 o 
 -26   2   2     6022.98     6028.91    443.63 o 
 -24   2   2     3469.09     3969.39    149.76 o 
 -22   2   2      683.77      843.40     86.29 o 
 -20   2   2    10063.62    10295.14    281.50 o 
 -18   2   2     1879.93     1771.68    105.52 o 
 -16   2   2     7326.18     7087.28    220.82 o 
 -14   2   2      291.69      377.27     60.10 o 
 -12   2   2     3776.23     4065.14    124.19 o 
 -10   2   2     3728.59     3633.67    125.52 o 
  -8   2   2     9059.20     9101.45    193.19 o 
  -6   2   2     8364.77     7922.45    218.01 o 
  -4   2   2     3384.70     2789.30     80.31 o 
  -2   2   2    50312.96    48448.28    831.43 o 
   0   2   2    80403.09    78241.04   1332.09 o 
   2   2   2   237534.97   225487.81   4950.26 o 
   4   2   2     3161.09     3020.84     91.89 o 
   6   2   2     2130.31     2418.39    126.43 o 
   8   2   2       84.00       89.67     49.76 o 
  10   2   2     9220.88     8864.24    191.32 o 
  12   2   2    27428.82    27754.13    608.90 o 
  14   2   2    41668.47    43175.98    941.50 o 
  16   2   2     9654.60     9436.78    270.22 o 
  18   2   2     2294.66     2242.08    165.72 o 
  20   2   2     9295.66     9091.05    310.28 o 
  22   2   2     1182.52     1430.02    122.08 o 
  24   2   2      896.83     1226.06    295.89 o 
  26   2   2     1011.58     1202.68    193.38 o 
 -27   3   2     1293.33     1719.25    221.59 o 
 -25   3   2      961.43      996.01    325.90 o 
 -23   3   2      650.07      507.94     81.92 o 
 -21   3   2     1731.58     1518.30     95.86 o 
 -19   3   2     5672.39     5275.56    179.45 o 
 -17   3   2     7410.83     7304.81    221.41 o 
 -15   3   2      532.17      542.87     74.62 o 
 -13   3   2     1560.46     1709.16     98.48 o 
 -11   3   2     1381.35     1289.93     80.59 o 
  -9   3   2     2789.59     2601.03    151.62 o 
  -7   3   2     3779.76     3889.81    141.58 o 
  -5   3   2      610.99      823.67     85.22 o 
  -3   3   2     2942.40     2831.15    150.80 o 
  -1   3   2     9149.64     9141.47    213.61 o 
   1   3   2     5523.08     5583.56    196.19 o 
   3   3   2        8.95       69.60     44.39 o 
   5   3   2    15662.52    15131.45    330.26 o 
   7   3   2       47.59       57.07     75.07 o 
   9   3   2      181.32      116.44     53.68 o 
  11   3   2     4455.70     4404.63    211.58 o 
  13   3   2       18.11       25.25     69.61 o 
  15   3   2      941.86      816.42     85.09 o 
  17   3   2      332.14      271.73     82.59 o 
  19   3   2      551.85      627.85     69.50 o 
  21   3   2      947.47     1135.91    126.82 o 
  23   3   2      439.02      580.02    103.79 o 
  25   3   2      782.05      986.50    158.44 o 
 -26   4   2     2433.83     2873.33    256.88 o 
 -24   4   2     1529.62     1405.72    271.53 o 
 -22   4   2      399.26      160.02    105.25 o 
 -20   4   2     1376.83     1340.73     70.51 o 
 -18   4   2      375.34      412.34     84.28 o 
 -16   4   2      362.10      202.60     90.30 o 
 -14   4   2     3974.76     3734.50    187.73 o 
 -12   4   2       52.25      508.61    221.02 o 
 -10   4   2     1613.13     1470.16    102.27 o 
  -8   4   2     1113.13     1354.15    138.22 o 
  -6   4   2       34.10       22.75     60.45 o 
  -4   4   2    20645.71    21321.93    433.54 o 
  -2   4   2     5971.32     5962.80    205.47 o 
   0   4   2      292.21      198.59     52.93 o 
   2   4   2     2652.44     2571.59    114.93 o 
   4   4   2    26681.08    26322.38    512.19 o 
   6   4   2    27719.22    29151.18    647.89 o 
   8   4   2       47.76       54.63     83.79 o 
  10   4   2     3590.54     3811.08    249.54 o 
  12   4   2      582.93      652.76    111.14 o 
  14   4   2     6115.77     5691.72    184.70 o 
  16   4   2      302.13      318.12     61.61 o 
  18   4   2      299.64      250.33     52.89 o 
  20   4   2      786.24      861.55     96.13 o 
  22   4   2        3.74        4.52     49.08 o 
  24   4   2        1.14       28.28     83.58 o 
 -25   5   2      177.89      175.38    131.35 o 
 -23   5   2       84.67       57.13    100.85 o 
 -21   5   2     1044.25     1017.12    168.93 o 
 -19   5   2     2252.24     2201.84    161.34 o 
 -17   5   2     2187.05     2026.57    150.22 o 
 -15   5   2       13.24      -23.84     73.40 o 
 -13   5   2       55.10      149.95     66.97 o 
 -11   5   2     1217.94     1408.64    139.28 o 
  -9   5   2     1247.13     1173.75    149.63 o 
  -7   5   2    12958.77    13115.95    353.79 o 
  -5   5   2     3047.34     3201.35    123.64 o 
  -3   5   2      853.07      796.57     77.68 o 
  -1   5   2    13446.04    13246.24    346.24 o 
   1   5   2    23289.63    23629.69    476.57 o 
   3   5   2    54848.73    56344.93   1310.59 o 
   5   5   2    31386.21    31556.35    630.89 o 
   7   5   2    13042.90    13895.61   1017.64 o 
   9   5   2    25634.40    30965.21   2948.78 o 
  11   5   2    30112.67    35549.91   3267.41 o 
  13   5   2    47637.46    47704.13   1040.20 o 
  15   5   2    12550.03    14738.39   1413.05 o 
  17   5   2      563.88     1129.85    261.14 o 
  19   5   2     1929.15     1763.34    118.71 o 
  21   5   2     5676.65     5786.48    309.25 o 
  23   5   2     3061.55     3125.45    330.35 o 
 -24   6   2     5905.50     6279.20    349.31 o 
 -22   6   2     4159.00     4138.21    304.09 o 
 -20   6   2     4132.41     4448.71    300.85 o 
 -18   6   2     2110.44     2144.71    186.27 o 
 -16   6   2       20.64       45.32     73.48 o 
 -14   6   2    10402.67    10446.72    333.81 o 
 -12   6   2      238.66      271.22    143.42 o 
 -10   6   2      788.67      751.06    143.84 o 
  -8   6   2      203.31      206.94     84.08 o 
  -6   6   2      152.17      164.97     86.32 o 
  -4   6   2       56.26       66.87     56.58 o 
  -2   6   2      159.09      182.35    100.24 o 
   0   6   2      284.53      230.24     85.15 o 
   2   6   2       62.33       78.91     57.12 o 
   4   6   2     3959.90     4293.74    167.69 o 
   6   6   2     7234.24     7319.86    278.59 o 
   8   6   2     4612.06     5348.11    478.70 o 
  10   6   2      321.12      677.27    241.32 o 
  12   6   2     4586.40     4573.19    188.33 o 
  14   6   2     6883.27     6936.63    276.68 o 
  16   6   2     2452.68     2392.26    181.81 o 
  18   6   2      752.92      996.46    218.58 o 
  20   6   2       28.45      -30.44    118.21 o 
  22   6   2       59.21       80.55    143.02 o 
 -21   7   2      113.17      103.60    119.67 o 
 -19   7   2      130.97      171.96    114.86 o 
 -17   7   2     1810.63     1858.72    195.17 o 
 -15   7   2      201.21      301.70     83.94 o 
 -13   7   2      956.09      987.17    171.46 o 
 -11   7   2        1.17       12.25     34.02 o 
  -9   7   2      612.09      624.91    166.80 o 
  -7   7   2     1916.55     2133.05    218.92 o 
  -5   7   2     1543.06     1630.87    168.58 o 
  -3   7   2      855.36      880.06    155.44 o 
  -1   7   2     5050.44     4982.20    207.17 o 
   1   7   2    11563.99    11959.18    377.66 o 
   3   7   2    17808.76    17826.91    523.71 o 
   5   7   2    36336.73    36408.63    810.79 o 
   7   7   2    27575.61    27574.52    729.27 o 
   9   7   2    26823.10    25946.14    652.10 o 
  11   7   2    28177.27    27241.22    791.33 o 
  13   7   2     7910.14     7866.56    288.88 o 
  15   7   2     1537.60     1762.64    200.82 o 
  17   7   2      834.97      702.47    177.93 o 
  19   7   2      246.48      151.03    155.98 o 
 -18   8   2     2822.91     2939.04    296.41 o 
 -16   8   2        5.65        7.14     60.85 o 
 -14   8   2      752.02     1291.33    475.13 o 
 -12   8   2     1326.29     1370.86    169.31 o 
 -10   8   2     1774.20     1733.87    139.97 o 
  -8   8   2      387.16      397.39    100.21 o 
  -6   8   2     1003.36     1177.73    152.73 o 
  -4   8   2       86.32      142.24     91.72 o 
  -2   8   2      570.91      663.74    111.31 o 
   0   8   2      183.94      175.78    108.37 o 
   2   8   2       89.81      109.43     77.09 o 
   4   8   2     1203.33     1282.52    121.68 o 
   6   8   2        8.05       25.87     66.40 o 
   8   8   2     1801.75     1936.60    684.88 o 
  10   8   2     3124.79     2889.60    338.83 o 
  12   8   2     6049.48     6013.60    373.54 o 
  14   8   2      519.11      432.24    142.53 o 
  16   8   2     1437.71     1459.00    220.09 o 
  18   8   2     2657.92     2514.24    273.80 o 
 -15   9   2     1786.88     1483.76    371.03 o 
 -13   9   2     2177.63     1589.50    373.57 o 
 -11   9   2      645.18      634.77    120.34 o 
  -9   9   2     1240.21     1543.25    304.48 o 
  -7   9   2     3407.90     3499.21    241.71 o 
  -5   9   2      867.59     2944.67   1075.48 o 
  -3   9   2     1020.15     1197.50    151.44 o 
  -1   9   2      842.64      958.91    143.30 o 
   1   9   2      148.17      207.56    132.39 o 
   3   9   2      327.78      308.14    126.78 o 
   5   9   2     2757.67     3110.61    444.17 o 
   7   9   2    13488.53    14868.89    753.66 o 
   9   9   2     8767.24     8296.46    351.52 o 
  11   9   2       98.04      183.91    145.26 o 
  13   9   2      166.72      147.13     96.50 o 
 -10  10   2     1004.99     1030.28    582.42 o 
  -8  10   2     3417.84     3690.24    443.10 o 
  -6  10   2     2549.25     2239.98    304.94 o 
   0  10   2     2333.29     3118.01    365.63 o 
   2  10   2      427.41      335.72    176.02 o 
   4  10   2       34.66      -46.21    116.89 o 
   6  10   2      552.57      441.74    152.68 o 
   8  10   2      209.73      176.71    170.84 o 
 -29   1   3     3096.78     3290.41    310.07 o 
 -27   1   3     4180.80     4614.68    402.60 o 
 -25   1   3     1591.58     1764.81    106.41 o 
 -23   1   3     3879.32     3738.57    150.40 o 
 -21   1   3     4425.43     4414.79    160.79 o 
 -19   1   3     4482.45     4299.24    145.14 o 
 -17   1   3     7400.29     7863.30    314.41 o 
 -15   1   3      298.80      240.71     82.95 o 
 -13   1   3     3653.14     3918.02    171.46 o 
 -11   1   3     5075.41     5001.57    128.67 o 
  -9   1   3    14838.43    15185.95    353.90 o 
  -7   1   3     2295.93     2372.54     65.83 o 
  -5   1   3    21073.54    19194.86    578.38 o 
  -3   1   3     5164.84     5690.42    201.30 o 
  -1   1   3     2810.71     2759.87    121.37 o 
   1   1   3    18562.17    18334.06    344.45 o 
   3   1   3     4858.70     5267.95     97.43 o 
   5   1   3     3222.73     3301.82     86.53 o 
   7   1   3     8211.66     8183.10    241.07 o 
   9   1   3     4844.34     4896.98    172.62 o 
  11   1   3      510.40      400.87     82.38 o 
  13   1   3     8359.21     8450.14    238.12 o 
  15   1   3     8153.46     8373.00    246.30 o 
  17   1   3    17624.55    17821.53    462.84 o 
  19   1   3     1821.33     1709.52    106.12 o 
  21   1   3     1276.79     1315.51    113.49 o 
  23   1   3     3051.62     3372.72    159.22 o 
  25   1   3     1608.86     1908.41    182.45 o 
 -28   2   3       33.94       20.72     94.84 o 
 -26   2   3     2883.56     3330.64    456.18 o 
 -24   2   3     4424.64     4631.67    169.99 o 
 -22   2   3     8796.54     8482.42    234.83 o 
 -20   2   3     4216.31     4234.60    147.92 o 
 -18   2   3     1243.87     1272.33     95.87 o 
 -16   2   3     9991.40    10299.52    273.68 o 
 -14   2   3    19755.58    20783.68    484.00 o 
 -12   2   3    21873.44    21781.62    499.41 o 
 -10   2   3     2204.76     2552.71    102.30 o 
  -8   2   3    10678.30    10480.36    309.00 o 
  -6   2   3       30.93       43.53     31.67 o 
  -4   2   3    19776.71    19723.00    356.62 o 
  -2   2   3    17212.78    16252.99    251.55 o 
   0   2   3    22598.27    20898.93    318.91 o 
   2   2   3    75086.57    74655.84   1262.74 o 
   4   2   3    23187.82    23393.73    566.36 o 
   6   2   3     3067.51     3041.57    145.11 o 
   8   2   3     7586.32     7164.65    224.37 o 
  10   2   3     4323.83     4369.01    141.92 o 
  12   2   3    23250.32    23156.13    469.57 o 
  14   2   3    29920.70    29237.87    729.87 o 
  16   2   3     7404.19     7216.80    245.42 o 
  18   2   3     4567.44     4482.83    215.82 o 
  20   2   3     2010.64     1689.14    151.94 o 
  22   2   3      260.82      310.49     60.62 o 
  24   2   3      102.05       97.57    103.02 o 
  26   2   3      116.04       96.97    142.59 o 
 -27   3   3    15429.92    15536.83    629.49 o 
 -25   3   3    10986.28    11245.42    558.38 o 
 -23   3   3     9885.59     9654.59    350.73 o 
 -21   3   3    14394.95    14300.71    371.49 o 
 -19   3   3    12108.25    11538.76    340.16 o 
 -17   3   3    11172.74    10976.47    282.74 o 
 -15   3   3     4002.76     3921.16    165.68 o 
 -13   3   3      452.29      460.68     67.50 o 
 -11   3   3     1403.12     1795.70    189.67 o 
  -9   3   3     1574.70     1517.82     89.42 o 
  -7   3   3      181.21      217.97     58.26 o 
  -5   3   3      134.33      226.94     64.27 o 
  -3   3   3      239.43      205.26     54.96 o 
  -1   3   3    48024.18    49155.37    988.47 o 
   1   3   3    14748.08    15097.70    264.01 o 
   3   3   3    30020.45    30731.37    613.70 o 
   5   3   3    15501.16    14058.48    282.33 o 
   7   3   3    12331.80    13306.76    911.65 o 
   9   3   3    30955.59    30881.98    550.86 o 
  11   3   3    49051.05    50109.97   1114.87 o 
  13   3   3    73638.05    77776.48   1829.73 o 
  15   3   3    72984.62    74421.23   1792.10 o 
  17   3   3    19203.88    19382.03    491.35 o 
  19   3   3    18490.42    18470.06    481.37 o 
  21   3   3     5141.76     5135.89    210.65 o 
  23   3   3     5287.32     5255.48    294.99 o 
  25   3   3     2586.88     2641.93    261.35 o 
 -26   4   3     1374.39     1824.08    241.78 o 
 -24   4   3     2692.28     3050.86    238.16 o 
 -22   4   3     3298.62     3324.80    211.38 o 
 -20   4   3     4810.84     4894.88    236.62 o 
 -18   4   3     6564.87     6520.62    294.28 o 
 -16   4   3    17950.27    17889.85    520.84 o 
 -14   4   3    19389.68    19375.98    530.47 o 
 -12   4   3     3647.60     3431.37    134.83 o 
 -10   4   3     2166.38     2635.18    215.61 o 
  -8   4   3     1996.70     2112.23    114.50 o 
  -6   4   3     1479.19     1517.74     85.32 o 
  -4   4   3      240.54      209.14     67.30 o 
  -2   4   3     7466.17     7472.37    481.40 o 
   0   4   3    19250.36    19154.94    376.80 o 
   2   4   3    49542.57    52618.61   1041.22 o 
   4   4   3    48818.61    50654.01    920.39 o 
   6   4   3    28200.53    28528.93    565.21 o 
   8   4   3    13605.31    13457.47    302.64 o 
  10   4   3     3791.67     4452.46    376.27 o 
  12   4   3    10634.85    10064.67    343.47 o 
  14   4   3      420.81      750.66    151.80 o 
  16   4   3       13.39       18.78     49.33 o 
  18   4   3       95.17       61.82     54.58 o 
  20   4   3     2418.47     2431.05    191.12 o 
  22   4   3      965.48      952.13    192.30 o 
  24   4   3      465.65      335.11    158.51 o 
 -25   5   3    10973.18    12020.31    656.43 o 
 -23   5   3     8411.17     9067.25    496.55 o 
 -21   5   3     5113.48     5336.78    328.22 o 
 -19   5   3     2752.38     2858.96    194.12 o 
 -17   5   3      112.88      128.60    107.72 o 
 -15   5   3      764.80      734.25    142.19 o 
 -13   5   3        1.84        6.19     64.18 o 
 -11   5   3      390.49      851.57    280.26 o 
  -9   5   3    10342.14    10392.05    314.89 o 
  -7   5   3     2616.49     2457.11    150.59 o 
  -5   5   3     1474.01     1588.40     85.28 o 
  -3   5   3     4757.09     4994.29    145.46 o 
  -1   5   3     1139.19      994.79     95.37 o 
   1   5   3       26.90       51.05     48.03 o 
   3   5   3       19.60       80.19     59.90 o 
   5   5   3     1884.54     1851.94    123.31 o 
   7   5   3     6236.29     5826.95    187.26 o 
   9   5   3    20619.32    19732.54    474.47 o 
  11   5   3    24004.84    22991.36    693.96 o 
  13   5   3    34560.31    33530.83    745.71 o 
  15   5   3    18375.93    17763.69    492.89 o 
  17   5   3     6519.99     6086.84    426.62 o 
  19   5   3     5331.76     5236.67    168.90 o 
  21   5   3     3685.88     3598.17    297.03 o 
  23   5   3      152.32      175.59    104.09 o 
 -24   6   3      111.67      183.10    194.76 o 
 -22   6   3      671.88      557.31    293.45 o 
 -20   6   3     2163.76     1987.24    231.94 o 
 -18   6   3     8855.51     9079.87    394.10 o 
 -16   6   3     7575.38     7510.40    298.76 o 
 -14   6   3      366.98      410.16    157.81 o 
 -12   6   3      647.89      591.08    117.85 o 
 -10   6   3        6.37      -14.95     89.86 o 
  -8   6   3        9.59       34.42     68.51 o 
  -6   6   3      649.23      731.29    115.85 o 
  -4   6   3       34.58       29.07     42.51 o 
  -2   6   3      396.34      384.16     97.53 o 
   0   6   3     1707.33     1683.25    139.05 o 
   2   6   3      188.55      144.70    101.90 o 
   4   6   3      923.06      996.33    145.84 o 
   6   6   3    13441.15    16606.64   2008.21 o 
   8   6   3     2688.21     2577.48    348.92 o 
  10   6   3     1789.97     2208.32    553.18 o 
  12   6   3      301.63      907.54    288.10 o 
  14   6   3     1383.97     1371.60    146.76 o 
  16   6   3       65.69      109.32     71.14 o 
  18   6   3      769.47      711.40    136.98 o 
  20   6   3     1725.54     1471.72    177.70 o 
  22   6   3     2074.59     1901.92    188.64 o 
 -21   7   3       33.38      -25.87    116.38 o 
 -19   7   3     2434.36     2598.39    287.10 o 
 -17   7   3     1591.73     1626.57    237.33 o 
 -15   7   3      522.29      298.48    113.21 o 
 -13   7   3     3959.50     4847.70    592.70 o 
 -11   7   3     4222.03     3908.02    227.04 o 
  -9   7   3     6512.87     6561.18    303.48 o 
  -7   7   3    23989.12    24969.23    682.16 o 
  -5   7   3    14152.97    14490.52    489.89 o 
  -3   7   3     4031.86     4668.92    411.03 o 
  -1   7   3      984.74     1059.68    167.70 o 
   1   7   3     3558.49     3587.38    176.59 o 
   3   7   3     9871.80     9796.79    359.79 o 
   5   7   3     8529.46     8649.42    506.82 o 
   7   7   3      829.49      790.09    123.50 o 
   9   7   3       19.75       -0.81     52.41 o 
  11   7   3     2074.63     2036.49    211.39 o 
  13   7   3      649.12      551.67    100.65 o 
  15   7   3        4.69       69.64    119.07 o 
  17   7   3       70.70      101.31     84.23 o 
  19   7   3       63.16      149.49    101.09 o 
 -18   8   3      492.06      498.42    274.30 o 
 -16   8   3        4.42       12.96     65.97 o 
 -14   8   3       19.84       53.25    107.57 o 
 -12   8   3      475.94      486.51    141.81 o 
 -10   8   3     1739.64     1682.86    192.33 o 
  -8   8   3        9.41      163.24     95.66 o 
  -6   8   3      685.18      805.83    209.57 o 
  -4   8   3      138.85     1321.53    416.49 o 
  -2   8   3       73.71      537.07    576.64 o 
   0   8   3      100.38       93.14    104.82 o 
   2   8   3      207.38      231.35     85.90 o 
   4   8   3      849.13      923.38    111.57 o 
   6   8   3     2402.85     2631.66    220.42 o 
   8   8   3      134.72     3508.71   1053.00 o 
  10   8   3      113.11     4562.06   1269.38 o 
  12   8   3      614.93      604.00    505.74 o 
  14   8   3      172.85      132.33    144.45 o 
  16   8   3      698.19      745.81    137.33 o 
 -15   9   3      545.79     1422.30    482.93 o 
 -13   9   3     2315.08     3059.02    339.94 o 
 -11   9   3     2281.71     1985.30    335.04 o 
  -9   9   3     3227.05     3267.57    262.24 o 
  -7   9   3     6622.93     7203.73    326.47 o 
  -5   9   3     2759.07     2880.31    196.52 o 
  -3   9   3     2431.58     2512.02    194.66 o 
  -1   9   3     2543.39     2202.97    245.03 o 
   1   9   3     2580.64     2510.08    221.06 o 
   3   9   3     1732.40     1728.13    191.06 o 
   5   9   3      836.09     5107.05   1177.45 o 
   7   9   3     6148.00     6389.50   1648.96 o 
   9   9   3     1809.18     3251.25    751.88 o 
  11   9   3      483.10      961.11    574.94 o 
  13   9   3     3806.17     3645.82    254.03 o 
 -10  10   3       17.53     -256.21    426.11 o 
  -8  10   3       31.52       32.61    101.64 o 
  -6  10   3      106.62       60.70    107.34 o 
  -4  10   3      723.08      819.01    178.96 o 
  -2  10   3      733.61     1313.73    380.93 o 
   0  10   3       17.27       17.63     84.61 o 
   2  10   3      533.57      460.77    174.66 o 
   4  10   3     1809.71     1860.75    250.77 o 
   6  10   3     2927.94     2848.93    320.71 o 
   8  10   3     4328.82     3658.51    455.19 o 
 -28   0   4     4440.50     4776.86    457.64 o 
 -26   0   4    13263.17    13517.41    612.87 o 
 -24   0   4     3415.02     3693.33    527.15 o 
 -22   0   4      288.86      220.95    133.35 o 
 -20   0   4      579.51      704.84    206.02 o 
 -18   0   4      617.77      757.30    201.69 o 
 -16   0   4     1114.03     1230.07    201.27 o 
 -14   0   4     2889.98     2926.20    194.83 o 
 -12   0   4    51058.60    54265.88   1640.05 o 
 -10   0   4     2439.83     2375.60    240.93 o 
  -8   0   4     2449.29     2255.02    136.45 o 
  -6   0   4    25314.63    24759.28    516.50 o 
  -4   0   4    53988.97    50058.54    944.34 o 
  -2   0   4     6237.20     5287.98    163.78 o 
   0   0   4     7455.38     6640.59    321.79 o 
   2   0   4      167.77       94.19     83.93 o 
   4   0   4    79688.30    78392.59   2281.54 o 
   6   0   4    67813.70    68053.15   1982.13 o 
   8   0   4     7877.21     7279.69    305.73 o 
  10   0   4    15813.26    15947.47    508.38 o 
  12   0   4    99268.13   103490.52   3652.53 o 
  14   0   4    92971.11    98890.61   3441.29 o 
  16   0   4   145973.89   149329.28   5506.53 o 
  18   0   4    18363.00    19116.58    900.71 o 
  20   0   4     9668.12     9895.43    476.25 o 
  22   0   4     5819.63     6242.04    390.64 o 
  24   0   4     2769.92     2970.09    299.71 o 
  26   0   4     1419.87     1499.52    256.09 o 
 -29   1   4     2554.01     2412.59    281.64 o 
 -27   1   4    10023.67     9850.93    554.27 o 
 -25   1   4     9802.91     9150.89    265.32 o 
 -23   1   4    13568.36    13521.88    338.27 o 
 -21   1   4    18603.77    17613.16    400.04 o 
 -19   1   4    25737.48    26417.35    528.98 o 
 -17   1   4    46499.54    46911.17    925.87 o 
 -15   1   4    67025.23    68628.48   1361.49 o 
 -13   1   4    74441.75    78128.02   1556.77 o 
 -11   1   4    42820.45    44123.54   1003.82 o 
  -9   1   4     3027.78     2656.99    172.02 o 
  -7   1   4     6604.30     6083.03    256.34 o 
  -5   1   4      633.78      653.54     57.10 o 
  -3   1   4     9666.58     8953.71    144.99 o 
  -1   1   4     3692.55     3654.11    172.38 o 
   1   1   4    18651.61    16688.13    255.57 o 
   3   1   4      406.68      447.41     34.08 o 
   5   1   4      848.80      950.95     68.11 o 
   7   1   4       73.38       79.07     62.31 o 
   9   1   4     1292.41     1583.83     81.54 o 
  11   1   4     1522.87     1575.21    108.68 o 
  13   1   4     6133.91     6191.26    217.61 o 
  15   1   4     5686.91     5962.94    283.33 o 
  17   1   4    10270.39    10318.00    370.28 o 
  19   1   4    16614.23    16589.22    362.55 o 
  21   1   4    10686.66    10832.57    308.74 o 
  23   1   4     6368.77     6422.49    258.91 o 
  25   1   4     7764.96     7790.66    421.30 o 
 -28   2   4     2255.82     2406.95    277.28 o 
 -26   2   4     2600.81     2497.80    234.10 o 
 -24   2   4     4271.90     3863.63    222.94 o 
 -22   2   4      537.81      558.30     73.04 o 
 -20   2   4     3124.00     2953.13    105.90 o 
 -18   2   4     5207.62     5080.81    149.69 o 
 -16   2   4      318.81      400.69    106.52 o 
 -14   2   4     8876.39     8948.71    221.75 o 
 -12   2   4     3247.20     3422.14    100.21 o 
 -10   2   4     7342.92     7905.61    281.94 o 
  -8   2   4     4638.45     4796.83    155.96 o 
  -6   2   4     1961.32     1131.98    472.55 o 
  -4   2   4      360.23      270.14     42.46 o 
  -2   2   4    73991.66    68166.30   1113.75 o 
   0   2   4   149611.50   139436.14   2685.08 o 
   2   2   4    20961.35    20694.20    336.63 o 
   4   2   4    38797.11    38196.93    646.05 o 
   6   2   4     2662.07     2737.57    134.03 o 
   8   2   4     8391.54     7461.02    205.21 o 
  10   2   4    10118.90    10212.19    274.03 o 
  12   2   4    16426.67    16479.13    396.13 o 
  14   2   4    12788.15    12703.90    361.76 o 
  16   2   4    40485.82    40177.87    912.99 o 
  18   2   4    10471.97    10540.86    314.84 o 
  20   2   4     8116.57     8203.76    311.76 o 
  22   2   4      193.52      186.83     75.92 o 
  24   2   4      559.42      592.49    242.48 o 
  26   2   4      297.57      321.21    150.79 o 
 -27   3   4        2.92       68.66    156.54 o 
 -25   3   4      107.12       50.00    105.52 o 
 -23   3   4      533.55      582.01    146.01 o 
 -21   3   4     1064.82      505.65    428.75 o 
 -19   3   4     1960.07      892.63    494.29 o 
 -17   3   4     2699.67     2963.18    236.41 o 
 -15   3   4     1428.42     1488.65    164.19 o 
 -13   3   4        3.71        2.10     45.02 o 
 -11   3   4     1774.59     1948.28    296.88 o 
  -9   3   4      136.19      179.19     54.94 o 
  -7   3   4     6721.06     6484.21    191.16 o 
  -5   3   4     2047.17     2181.56    155.46 o 
  -3   3   4       25.62       76.94     46.28 o 
  -1   3   4     1118.10     1093.28     89.33 o 
   1   3   4     4705.10     5013.63    157.55 o 
   3   3   4     3084.55     3131.16    154.93 o 
   5   3   4     2518.61     2534.93    105.19 o 
   7   3   4    12851.07    13157.25    290.30 o 
   9   3   4     2546.09     2442.05    101.81 o 
  11   3   4     7072.82     7272.04    206.83 o 
  13   3   4     1347.51     1114.61    143.44 o 
  15   3   4    11897.94    11411.57    296.21 o 
  17   3   4        9.11       38.58     49.07 o 
  19   3   4       22.82       21.04     53.96 o 
  21   3   4     3391.76     3403.60    204.72 o 
  23   3   4      376.23      291.61    165.47 o 
  25   3   4       20.43       -5.14     79.90 o 
 -26   4   4        2.96       57.27    157.38 o 
 -24   4   4       47.75       78.13    113.24 o 
 -22   4   4        8.86       -8.30     68.12 o 
 -20   4   4        4.62       30.50     68.96 o 
 -18   4   4     1015.11      992.08    162.30 o 
 -16   4   4     8286.99     8485.35    338.43 o 
 -14   4   4     7523.99     7614.48    343.23 o 
 -12   4   4      216.90      158.69     53.93 o 
 -10   4   4       59.69       85.63     50.94 o 
  -8   4   4     4012.98     4020.68    159.82 o 
  -6   4   4    13240.76    13598.99    251.56 o 
  -4   4   4     1781.95     1736.74    140.19 o 
  -2   4   4     5220.04     4215.91    408.47 o 
   0   4   4      254.73      222.02     82.34 o 
   2   4   4     7643.16     7652.79    172.07 o 
   4   4   4     5236.46     5289.75    149.13 o 
   6   4   4     1180.76     1555.16    246.85 o 
   8   4   4     1176.95     1385.16     85.63 o 
  10   4   4     3646.51     4553.00    657.41 o 
  12   4   4     1407.09     1360.75    112.94 o 
  14   4   4     4489.52     4276.60    153.05 o 
  16   4   4     3945.72     3950.37    159.47 o 
  18   4   4     2304.68     2410.72    116.67 o 
  20   4   4      315.05      563.53    131.07 o 
  22   4   4       25.29       48.79     79.62 o 
  24   4   4      428.17      358.29    117.48 o 
 -25   5   4     9725.64    10039.20    605.09 o 
 -23   5   4     4837.47     5398.69    442.19 o 
 -21   5   4     1705.04     1896.41    248.55 o 
 -19   5   4     9508.08     9366.66    378.51 o 
 -17   5   4     3868.21     3667.50    339.35 o 
 -15   5   4    11384.52    11376.49    284.90 o 
 -13   5   4    10791.31    10574.52    361.15 o 
 -11   5   4      274.08      350.68     92.46 o 
  -9   5   4     9158.04     8793.46    363.59 o 
  -7   5   4     2394.27     2580.30    100.62 o 
  -5   5   4     3887.11     3901.06    114.44 o 
  -3   5   4     4628.77     4301.93    148.06 o 
  -1   5   4       59.12       80.61     46.75 o 
   1   5   4     6981.07     6755.94    185.11 o 
   3   5   4       52.63       84.82     46.72 o 
   5   5   4     3233.71     3033.33    121.76 o 
   7   5   4     8414.84     7920.71    240.00 o 
   9   5   4      212.60      133.67     70.98 o 
  11   5   4      188.99      740.74    204.74 o 
  13   5   4      314.21      290.35    120.49 o 
  15   5   4     1282.15     1571.14    161.70 o 
  17   5   4     3379.53     3270.48    153.83 o 
  19   5   4     2002.00     1969.86    136.22 o 
  21   5   4     3120.28     3117.33    210.82 o 
  23   5   4      604.93      498.94    174.73 o 
 -24   6   4     1646.92     1661.68    410.73 o 
 -22   6   4     1412.22     1554.69    376.25 o 
 -20   6   4      933.95      946.77    213.46 o 
 -18   6   4     8130.77     8174.14    334.53 o 
 -16   6   4        9.75       16.07     69.16 o 
 -14   6   4      626.83      610.34    113.49 o 
 -12   6   4     1256.71     1109.94    133.65 o 
 -10   6   4        9.51      139.74     93.08 o 
  -8   6   4     4182.99     4351.60    220.30 o 
  -6   6   4     4061.65     3981.24    206.63 o 
  -4   6   4     1235.15     1445.91    106.23 o 
  -2   6   4     3447.27     4088.92    361.75 o 
   0   6   4     6417.35     6335.27    278.06 o 
   2   6   4    10512.22    10318.32    315.14 o 
   4   6   4     4807.84     5123.05    203.88 o 
   6   6   4    17253.85    18099.66    524.35 o 
   8   6   4    10522.44     9509.23    593.29 o 
  10   6   4    16169.27    14998.87    756.08 o 
  12   6   4     6901.79     6523.72    198.52 o 
  14   6   4    11211.55    11388.68    292.04 o 
  16   6   4     2908.75     2865.70    201.03 o 
  18   6   4     6049.42     5835.76    435.04 o 
  20   6   4     4749.60     4651.87    366.27 o 
 -21   7   4    10150.79    10178.78    513.04 o 
 -19   7   4    13745.50    13821.63    581.89 o 
 -17   7   4    10091.89     9543.98    359.75 o 
 -15   7   4     7977.50     7141.84    332.86 o 
 -13   7   4    11612.34    12094.97    524.33 o 
 -11   7   4     3400.03     3215.16    224.58 o 
  -9   7   4     1198.30     1223.55    142.04 o 
  -7   7   4      387.87      305.61     99.70 o 
  -5   7   4       75.65      145.73     91.50 o 
  -3   7   4      657.04      727.89     97.18 o 
  -1   7   4     3180.17     3011.90    176.41 o 
   1   7   4     1112.36     1174.39    112.47 o 
   3   7   4        5.08       33.93     46.81 o 
   5   7   4     2317.20     2306.62    153.39 o 
   7   7   4      291.80      248.96    123.02 o 
   9   7   4       23.48      -11.92     77.89 o 
  11   7   4      119.73       47.95     68.07 o 
  13   7   4      103.41       83.23     56.20 o 
  15   7   4      489.27      510.21    107.97 o 
  17   7   4     3074.95     3192.94    295.06 o 
  19   7   4     2311.88     2454.58    440.71 o 
 -20   8   4        6.29      -54.54    222.41 o 
 -18   8   4      345.19      377.96    207.12 o 
 -16   8   4     1006.90      400.83    253.76 o 
 -14   8   4      301.55      286.46    100.36 o 
 -12   8   4      537.87      655.34    125.72 o 
 -10   8   4     1542.11     1690.65    227.48 o 
  -8   8   4     1670.52     1782.96    180.03 o 
  -6   8   4     3037.91     3542.50    344.11 o 
  -4   8   4     1950.22     1982.86    183.18 o 
  -2   8   4      486.60      475.92    172.48 o 
   0   8   4      307.92      333.06    108.90 o 
   2   8   4      361.03      471.69    148.21 o 
   4   8   4       96.88      146.93     90.57 o 
   6   8   4     2159.31     2104.57    180.57 o 
   8   8   4     5363.13     6373.08    542.19 o 
  10   8   4     6771.16     7646.83    389.92 o 
  12   8   4     4398.31     4233.22    229.33 o 
  14   8   4     6957.28     6482.29    389.26 o 
  16   8   4     3581.64     3480.21    309.44 o 
 -15   9   4     1932.03     1487.14    598.81 o 
 -13   9   4        6.13     1484.11    810.18 o 
 -11   9   4       60.54      629.38    504.43 o 
  -9   9   4       86.71      105.14    109.20 o 
  -7   9   4      656.90     1364.20    549.48 o 
  -5   9   4     2912.07     2810.65    240.98 o 
  -3   9   4     3471.67     3525.66    293.08 o 
  -1   9   4     1602.68     1529.34    164.20 o 
   1   9   4     1137.06     1003.76    162.80 o 
   3   9   4     4272.52     4256.70    364.61 o 
   5   9   4     2792.20     4171.34   1781.07 o 
   7   9   4     1839.97     1664.45    307.53 o 
   9   9   4     3629.57     3062.10    541.46 o 
  11   9   4      631.00      283.12    169.05 o 
  13   9   4       41.28       97.46     66.20 o 
 -10  10   4     1563.31     1671.14    604.85 o 
  -8  10   4     2188.74     2098.42    245.80 o 
  -6  10   4     2443.23     2156.78    237.82 o 
  -4  10   4     2474.48     3042.94    432.90 o 
  -2  10   4       80.65      123.21     98.06 o 
   0  10   4      945.72     1016.56    174.25 o 
   4  10   4        8.45     2216.18    464.17 o 
   6  10   4      173.05      217.86    172.99 o 
   8  10   4      163.26      640.94    404.64 o 
 -29   1   5       40.38       60.83    207.49 o 
 -27   1   5       67.89      117.65    117.07 o 
 -25   1   5      674.21      659.43     55.37 o 
 -23   1   5      998.68      993.22     70.63 o 
 -21   1   5     3333.86     3051.68    108.65 o 
 -19   1   5       14.52        4.72     37.74 o 
 -17   1   5     1179.55     1179.15     67.22 o 
 -15   1   5     4636.92     4217.68    156.51 o 
 -13   1   5    13410.26    13765.99    287.69 o 
 -11   1   5    64032.82    69231.08   1765.27 o 
  -9   1   5     7005.88     7135.06    321.00 o 
  -7   1   5      825.55      849.45     63.43 o 
  -5   1   5    48663.72    45911.23    754.66 o 
  -3   1   5     8756.75     7812.28    112.06 o 
  -1   1   5     2258.49     2002.70     78.67 o 
   1   1   5     6233.57     5525.03    114.28 o 
   3   1   5     7448.27     7044.36    132.64 o 
   5   1   5     3605.07     3300.48    129.84 o 
   7   1   5      205.32      330.24     81.86 o 
   9   1   5       45.51       13.25     44.62 o 
  11   1   5     9181.48     9838.86    219.84 o 
  13   1   5    10417.12    10629.56    258.45 o 
  15   1   5     3728.58     3682.89    197.91 o 
  17   1   5     8520.55     8546.73    310.41 o 
  19   1   5      122.58      105.84     67.76 o 
  21   1   5       97.12       90.34     70.18 o 
  23   1   5       99.33      134.24    109.94 o 
  25   1   5      954.53     1242.41    156.66 o 
 -28   2   5     1825.18     1743.57    311.76 o 
 -26   2   5     6828.61     6699.46    337.95 o 
 -24   2   5     9597.89     9845.01    508.64 o 
 -22   2   5    12656.65    12844.45    566.74 o 
 -20   2   5     6946.62     7186.23    411.49 o 
 -18   2   5    12245.86    12082.73    399.80 o 
 -16   2   5    32445.01    32193.82    826.77 o 
 -14   2   5    34126.06    34406.00    982.33 o 
 -12   2   5    52089.84    55947.01   1531.35 o 
 -10   2   5     2483.40     2295.86    164.42 o 
  -8   2   5     1376.51     1400.44     80.81 o 
  -6   2   5     4843.38     4657.31    158.69 o 
  -4   2   5     1365.57     1080.25     50.18 o 
  -2   2   5       66.81       91.75     27.54 o 
   0   2   5      133.71      161.61     34.01 o 
   2   2   5     3208.75     3156.07     95.41 o 
   4   2   5     9642.21     9444.89    198.05 o 
   6   2   5     5060.01     4905.26    137.86 o 
   8   2   5    18418.99    17886.11    384.74 o 
  10   2   5     1700.43     1583.22    125.40 o 
  12   2   5    10152.57     9915.10    301.22 o 
  14   2   5    29394.01    29280.38    687.47 o 
  16   2   5    20007.94    19503.17    594.43 o 
  18   2   5    25226.39    25301.67    669.86 o 
  20   2   5    15568.68    15442.21    421.67 o 
  22   2   5     5717.48     5906.23    348.62 o 
  24   2   5     7324.81     7329.94    384.71 o 
 -27   3   5       14.18      -18.79     94.02 o 
 -25   3   5      128.79       78.17    155.19 o 
 -23   3   5      516.69      491.72    142.01 o 
 -21   3   5     2978.42     2752.27    280.02 o 
 -19   3   5     3092.54     3206.00    236.71 o 
 -17   3   5     4729.97     4490.72    261.82 o 
 -15   3   5    19417.49    18855.90    626.43 o 
 -13   3   5    51158.25    52730.79   1182.51 o 
 -11   3   5    67152.67    70659.14   1515.55 o 
  -9   3   5    24545.68    24323.23    614.72 o 
  -7   3   5    14525.80    14298.96    380.70 o 
  -5   3   5    10565.89    10652.45    270.71 o 
  -3   3   5    11690.36    11758.23    255.61 o 
  -1   3   5    24007.88    25698.88   1207.07 o 
   1   3   5     6772.17     6704.46    177.66 o 
   3   3   5    21152.76    20637.14    484.97 o 
   5   3   5     6160.15     5902.61    161.31 o 
   7   3   5     8171.80     7445.55    158.82 o 
   9   3   5     4268.25     4255.57    136.40 o 
  11   3   5     7567.94     7549.02    197.47 o 
  13   3   5     5447.00     5310.54    185.17 o 
  15   3   5    11416.08    11275.89    324.66 o 
  17   3   5    11094.40    11083.00    361.91 o 
  19   3   5     2126.88     2328.76    176.46 o 
  21   3   5      307.88      404.98     95.09 o 
  23   3   5       14.77       14.06     71.96 o 
 -26   4   5     8554.16     8066.64    397.42 o 
 -24   4   5    14770.00    14904.73    494.69 o 
 -22   4   5    17406.95    17047.31    523.47 o 
 -20   4   5    24031.26    23964.30    765.81 o 
 -18   4   5    25120.44    24912.92    767.42 o 
 -16   4   5    23195.71    23968.88    618.95 o 
 -14   4   5    13843.21    14259.91    429.07 o 
 -12   4   5    15625.36    15432.47    352.55 o 
 -10   4   5     7965.43     8044.07    229.34 o 
  -8   4   5      379.93      508.57     66.90 o 
  -6   4   5      684.27      671.69     86.88 o 
  -4   4   5       24.57       25.49     43.31 o 
  -2   4   5      650.23      599.63     57.53 o 
   0   4   5     5656.03     5711.64    146.79 o 
   2   4   5     6506.86     6989.56    201.92 o 
   4   4   5    16404.71    16284.83    329.47 o 
   6   4   5     1753.15     1763.08    122.72 o 
   8   4   5      820.97      713.99     67.15 o 
  10   4   5     5812.07     5753.82    208.98 o 
  12   4   5     4998.75     4862.22    220.25 o 
  14   4   5    11159.39    11006.90    267.83 o 
  16   4   5    14873.52    15102.28    392.39 o 
  18   4   5     9944.96     9659.73    270.64 o 
  20   4   5    17097.10    15835.97    501.87 o 
  22   4   5    13393.11    12976.36    567.00 o 
  24   4   5     6564.03     6345.66    432.32 o 
 -25   5   5      440.19      399.83    156.64 o 
 -23   5   5      418.68      447.32    156.23 o 
 -21   5   5     1156.95     1234.01    149.64 o 
 -19   5   5     3969.55     4003.26    213.68 o 
 -17   5   5     7250.20     7295.48    357.39 o 
 -15   5   5     6157.31     6208.54    238.73 o 
 -13   5   5    11075.73    14799.12   2110.58 o 
 -11   5   5    11743.38    11400.54    305.01 o 
  -9   5   5    18001.71    18281.50    577.09 o 
  -7   5   5    18424.94    18401.18    345.16 o 
  -5   5   5    10525.54    10525.22    272.70 o 
  -3   5   5     3381.46     3145.31    113.21 o 
  -1   5   5     6460.55     6628.06    195.96 o 
   1   5   5     8682.96     9408.99    246.41 o 
   3   5   5     2393.99     2258.79    113.00 o 
   5   5   5     3729.12     3450.70    151.58 o 
   7   5   5    14013.38    13689.60    322.44 o 
   9   5   5     4909.82     4850.75    158.14 o 
  11   5   5     1356.64     1377.12    135.37 o 
  13   5   5     8303.74     7928.33    286.76 o 
  15   5   5     3249.77     3551.95    163.84 o 
  17   5   5     5317.29     5254.03    250.80 o 
  19   5   5     1589.87     1624.38    278.03 o 
  21   5   5      485.76      545.73    185.86 o 
 -24   6   5     2648.27     2524.35    319.71 o 
 -22   6   5     2933.13     3141.80    210.93 o 
 -20   6   5     1108.90     1147.79    188.45 o 
 -18   6   5      771.59      819.24    169.91 o 
 -16   6   5     3129.91     2774.70    169.94 o 
 -14   6   5       78.04      239.50    120.93 o 
 -12   6   5        0.69       14.56     36.12 o 
 -10   6   5      394.63      313.86    115.03 o 
  -8   6   5      945.32     1012.57    154.22 o 
  -6   6   5     5838.07     6020.52    330.26 o 
  -4   6   5    11950.69    12389.73    420.96 o 
  -2   6   5     8996.57     8734.83    246.91 o 
   0   6   5     8336.77     8508.12    241.60 o 
   2   6   5     5585.98     5280.48    164.54 o 
   4   6   5     2233.82     2592.60    329.65 o 
   6   6   5     3420.28     3366.55    479.18 o 
   8   6   5      193.97      165.65     58.70 o 
  10   6   5       91.36       65.05     55.68 o 
  12   6   5      659.92     1348.71    348.00 o 
  14   6   5      596.48      646.79     72.96 o 
  16   6   5     1519.16     1604.04    170.66 o 
  18   6   5      697.95      613.17    130.01 o 
  20   6   5      316.14      244.03    108.24 o 
 -21   7   5     2437.18     2462.31    268.31 o 
 -19   7   5      916.99     1096.18    166.16 o 
 -17   7   5     2598.65     2780.57    239.53 o 
 -15   7   5     1977.32     1714.65    203.08 o 
 -13   7   5        1.30       33.09     83.34 o 
 -11   7   5       26.93       65.54    101.91 o 
  -9   7   5       24.24       21.56     60.79 o 
  -7   7   5     2125.07     2064.35    156.72 o 
  -5   7   5     1900.00     2039.63    168.29 o 
  -3   7   5       70.93       20.02     54.21 o 
  -1   7   5      468.38      456.35    103.70 o 
   1   7   5      163.08      197.38    109.09 o 
   3   7   5      320.56      327.86     75.12 o 
   5   7   5     2400.43     2397.55    114.19 o 
   7   7   5     3346.05     3624.56    180.30 o 
   9   7   5     2986.84     3804.86    394.92 o 
  11   7   5     5999.99     5706.55    200.76 o 
  13   7   5      508.75      556.42    103.98 o 
  15   7   5       82.16       54.78     99.53 o 
  17   7   5      111.82      121.35     85.48 o 
  19   7   5      636.56      793.82    137.54 o 
 -20   8   5      357.86      605.97    185.85 o 
 -18   8   5     2922.09     3120.91    284.02 o 
 -16   8   5      981.57     1347.07    227.83 o 
 -14   8   5       92.97      415.58    206.58 o 
 -12   8   5     1788.41     1826.04    248.79 o 
 -10   8   5      784.35      737.73    188.83 o 
  -8   8   5     2971.50     3228.08    306.44 o 
  -6   8   5     7319.26     7874.69    780.91 o 
  -4   8   5     4080.11     4379.74    291.14 o 
  -2   8   5     4656.37     4610.75    238.62 o 
   0   8   5     1607.32     1691.39    160.34 o 
   2   8   5     7736.81     7653.91    356.61 o 
   4   8   5     4892.74     4741.75    215.61 o 
   6   8   5      293.78      697.70    289.37 o 
   8   8   5     3560.05     3355.86    566.98 o 
  10   8   5     3030.01     3344.26    440.51 o 
  12   8   5     1398.53     1172.29    252.10 o 
  14   8   5     1532.45     1712.14    215.88 o 
  16   8   5      366.35      415.05    102.69 o 
 -15   9   5     2996.82     3308.70    177.13 o 
 -13   9   5     2038.84     1913.86    466.48 o 
 -11   9   5     2669.32     2904.40    234.94 o 
  -9   9   5      473.12      364.27    111.09 o 
  -7   9   5      193.43      148.31    111.12 o 
  -5   9   5       24.15      399.93    217.76 o 
  -3   9   5      142.27      432.39    243.61 o 
  -1   9   5     1399.96     1328.39    138.33 o 
   1   9   5      262.89      291.71    115.34 o 
   3   9   5      768.60     1421.14    224.12 o 
   5   9   5      124.98      530.43    581.07 o 
   7   9   5       42.88      253.90    144.22 o 
   9   9   5      172.08      703.86    389.68 o 
  11   9   5       86.01      538.77    288.34 o 
  13   9   5      221.76      151.65    126.86 o 
 -10  10   5     2119.88     2640.93    661.93 o 
  -8  10   5     1620.55     1625.62    220.91 o 
  -6  10   5      300.49      291.84    138.45 o 
  -4  10   5       14.78       49.54     85.83 o 
  -2  10   5       11.33        5.71     64.77 o 
   0  10   5      270.17      252.76    165.52 o 
   4  10   5       33.70     4172.44   1886.24 o 
   6  10   5       24.48      -45.04    139.12 o 
 -28   0   6      554.54      540.11    199.77 o 
 -26   0   6     1495.15     1394.59    267.99 o 
 -24   0   6     3281.02     3854.96    309.11 o 
 -22   0   6     1356.35     1707.69    400.74 o 
 -20   0   6    20605.56    21988.63    772.24 o 
 -18   0   6    17166.78    16984.54    707.28 o 
 -16   0   6   104112.05   110240.95   3757.14 o 
 -14   0   6    63894.45    63359.21   1960.88 o 
 -12   0   6   254004.53   265048.69   8714.25 o 
 -10   0   6   180566.84   176781.44   5324.31 o 
  -8   0   6   112716.95   112947.32   3097.22 o 
  -6   0   6     3151.14     3843.43     89.30 o 
  -4   0   6    65866.16    64194.01   1865.17 o 
  -2   0   6      644.31     1049.31     64.56 o 
   0   0   6    15375.71    15592.85    355.92 o 
   2   0   6    26467.88    25971.26    638.77 o 
   4   0   6    14546.34    14878.60    459.33 o 
   6   0   6    16130.09    15900.68    482.69 o 
   8   0   6     2144.60     2513.80    214.53 o 
  10   0   6     1832.95     1592.74    142.16 o 
  12   0   6        0.96       -0.67     60.14 o 
  14   0   6     8403.88     8338.05    320.22 o 
  16   0   6     1379.55     1513.73    202.40 o 
  18   0   6       53.50      101.91    164.84 o 
  20   0   6     6989.57     6898.11    380.20 o 
  22   0   6     5106.49     4885.77    344.13 o 
  24   0   6     3673.11     3834.97    260.33 o 
 -29   1   6      292.70      287.56    203.42 o 
 -27   1   6     1288.25     1235.23    192.58 o 
 -25   1   6     6905.58     6460.92    360.33 o 
 -23   1   6     3772.82     3783.86    128.26 o 
 -21   1   6     3515.68     3493.29    116.02 o 
 -19   1   6     4162.10     4193.36    113.37 o 
 -17   1   6     1240.09     1110.80    151.79 o 
 -15   1   6    10729.84    11169.76    427.24 o 
 -13   1   6       41.18       -8.69     68.26 o 
 -11   1   6       19.89       32.84     38.98 o 
  -9   1   6       69.34      177.92     70.90 o 
  -7   1   6    13379.65    13244.58    240.43 o 
  -5   1   6       31.88      186.90     62.46 o 
  -3   1   6    10091.13    10631.40    144.20 o 
  -1   1   6    17189.58    17556.29    296.36 o 
   1   1   6      635.04      549.99     52.28 o 
   3   1   6      407.44      363.75     42.47 o 
   5   1   6     9435.47     9795.54    204.50 o 
   7   1   6     6869.63     6904.02    182.18 o 
   9   1   6      150.52      189.80     68.22 o 
  11   1   6     7845.73     8166.47    202.35 o 
  13   1   6     5096.85     5127.79    174.10 o 
  15   1   6    23453.12    23415.89    680.42 o 
  17   1   6    25886.98    26363.62    660.61 o 
  19   1   6    12886.65    13164.52    373.65 o 
  21   1   6    11371.77    11191.85    317.81 o 
  23   1   6     5214.39     4946.08    220.28 o 
  25   1   6     1660.57     1477.48    188.61 o 
 -28   2   6      131.31      155.39    144.71 o 
 -26   2   6       36.47      104.32    131.84 o 
 -24   2   6     1270.41     1304.15    245.13 o 
 -22   2   6     3908.53     3864.40    243.96 o 
 -20   2   6     8373.23     8451.18    373.00 o 
 -18   2   6     8535.23     8361.73    418.94 o 
 -16   2   6    18589.35    18229.82    720.39 o 
 -14   2   6    49315.34    51038.10   1422.74 o 
 -12   2   6    83561.45    88491.25   2487.31 o 
 -10   2   6    38135.76    40471.30    886.16 o 
  -8   2   6    28525.93    29483.25    659.16 o 
  -6   2   6    18065.53    18967.93    413.30 o 
  -4   2   6    27441.20    26559.81    428.16 o 
  -2   2   6     1330.15     1184.82     72.49 o 
   0   2   6     8606.33     8815.78    150.63 o 
   2   2   6      420.48      370.18     40.97 o 
   4   2   6     2846.63     2801.35    125.18 o 
   6   2   6     8012.51     7561.72    218.03 o 
   8   2   6     6973.32     6989.99    177.27 o 
  10   2   6     2115.07     1995.09    156.41 o 
  12   2   6      565.94      589.97     87.30 o 
  14   2   6     4815.16     4711.68    233.51 o 
  16   2   6     1596.18     1498.78    183.47 o 
  18   2   6       40.91       50.19     71.15 o 
  20   2   6      366.58      352.22    102.49 o 
  22   2   6      365.84      367.02    104.85 o 
  24   2   6     1522.69     1573.01    233.28 o 
 -27   3   6      349.19      247.82    157.18 o 
 -25   3   6     1708.05     1762.41    204.25 o 
 -23   3   6     3111.09     3047.10    319.05 o 
 -21   3   6     5178.41     5365.92    369.12 o 
 -19   3   6       85.50       79.90    106.31 o 
 -17   3   6     4618.30     4198.07    322.65 o 
 -15   3   6       86.51       66.52     74.28 o 
 -13   3   6       87.07       37.37     67.74 o 
 -11   3   6    10502.67    10393.49    239.66 o 
  -9   3   6     8785.05     8731.20    223.82 o 
  -7   3   6    12383.61    12109.39    271.72 o 
  -5   3   6      582.17      443.79     69.01 o 
  -3   3   6     4520.35     4570.74    127.43 o 
  -1   3   6    14007.01    14173.31    269.36 o 
   1   3   6       36.80       43.67     41.59 o 
   3   3   6     2895.76     2819.71     96.32 o 
   5   3   6      567.05      570.72     58.22 o 
   7   3   6      532.18      548.15     54.26 o 
   9   3   6      851.11      768.88     64.04 o 
  11   3   6      683.41      621.32    107.83 o 
  13   3   6     1971.13     1849.29    144.08 o 
  15   3   6        9.87       -7.84     53.57 o 
  17   3   6      133.59      111.40     80.56 o 
  19   3   6      644.07      567.12     95.30 o 
  21   3   6      785.64      741.58    188.21 o 
  23   3   6      505.53      456.26    174.65 o 
 -26   4   6      740.24      712.08    164.45 o 
 -24   4   6      265.57      186.88    106.33 o 
 -22   4   6     2968.37     2954.22    222.87 o 
 -20   4   6     1988.33     1918.58    209.92 o 
 -18   4   6     5131.91     5124.93    231.84 o 
 -16   4   6     2919.93     2944.30    177.43 o 
 -14   4   6     6427.14     6240.29    244.14 o 
 -12   4   6     1441.27     1745.35    257.24 o 
 -10   4   6    15312.58    15224.77    369.94 o 
  -8   4   6     7241.03     7905.38    195.66 o 
  -6   4   6     2408.57     2210.15    124.72 o 
  -4   4   6     2419.15     2439.13    154.72 o 
  -2   4   6     1076.32      993.56     90.39 o 
   0   4   6     1419.03     1480.73    161.56 o 
   2   4   6    61280.23    66051.33   1970.30 o 
   4   4   6     1810.81     1591.48     85.31 o 
   6   4   6    13528.74    12663.99    388.98 o 
   8   4   6    17409.46    16739.86    330.00 o 
  10   4   6     2084.11     2130.70    112.08 o 
  12   4   6      758.34      673.61    139.85 o 
  14   4   6     1053.75      951.62     83.61 o 
  16   4   6      931.88      810.33     94.15 o 
  18   4   6     2284.96     2302.44    140.77 o 
  20   4   6      974.27      990.22    205.37 o 
  22   4   6      959.18     1024.36    140.81 o 
 -25   5   6       45.30       69.28     93.95 o 
 -23   5   6      296.18      322.21    128.92 o 
 -21   5   6      295.88      253.67    105.66 o 
 -19   5   6      189.67      163.49    101.82 o 
 -17   5   6     1577.47     1629.38    179.58 o 
 -15   5   6     5871.87     7747.03   1143.23 o 
 -13   5   6      502.34      498.92    114.56 o 
 -11   5   6      410.16      964.62    279.34 o 
  -9   5   6     9053.36     8927.60    232.14 o 
  -7   5   6     9365.18     9026.38    210.10 o 
  -5   5   6     5157.94     4969.74    169.82 o 
  -3   5   6      344.88      453.63     81.72 o 
  -1   5   6     7079.60     7257.41    215.27 o 
   1   5   6     5346.81     5279.41    182.31 o 
   3   5   6       13.17       40.12     38.92 o 
   5   5   6     8434.42    10391.62   1063.02 o 
   7   5   6     1309.37     1473.48    132.66 o 
   9   5   6     2447.97     4575.90    951.06 o 
  11   5   6      692.33      690.43     89.34 o 
  13   5   6      168.07      151.33     64.83 o 
  15   5   6     5145.92     5194.23    193.47 o 
  17   5   6     5085.71     4956.89    199.14 o 
  19   5   6     4637.33     4631.66    243.45 o 
  21   5   6     2334.84     2303.04    173.92 o 
 -24   6   6     3987.63     4248.31    433.65 o 
 -22   6   6     4888.40     5145.47    258.99 o 
 -20   6   6    13240.98    13252.57    493.49 o 
 -18   6   6    28325.38    28557.81    736.51 o 
 -16   6   6     6681.70     7007.08    582.81 o 
 -14   6   6    10620.71    10826.95    309.49 o 
 -12   6   6    11033.38    11098.88    268.15 o 
 -10   6   6    14303.10    14356.18    523.54 o 
  -8   6   6    16855.50    16501.32    428.49 o 
  -6   6   6    12255.00    11027.88    804.32 o 
  -4   6   6    19747.23    19572.34    518.42 o 
  -2   6   6    22336.58    22622.16    579.19 o 
   0   6   6     7913.47     7499.81    255.51 o 
   2   6   6     8192.93     7895.50    237.23 o 
   4   6   6     2432.41     2172.17    306.71 o 
   6   6   6     9237.06     9212.85    265.81 o 
   8   6   6       87.00     1275.58    550.13 o 
  10   6   6        8.63       39.49     37.85 o 
  12   6   6     2265.46     2197.87    101.26 o 
  14   6   6      794.82      755.03    100.25 o 
  16   6   6      292.21      405.75    150.69 o 
  18   6   6      699.18      724.36    183.85 o 
  20   6   6      132.99      102.09    142.22 o 
 -23   7   6     3704.41     3863.21    340.37 o 
 -21   7   6      925.99      891.81    199.32 o 
 -19   7   6       38.54       79.54    105.65 o 
 -17   7   6     1854.23     2737.47    385.75 o 
 -15   7   6      859.89     1766.76    444.10 o 
 -13   7   6       23.74      814.42    416.28 o 
 -11   7   6      455.47      446.71     82.91 o 
  -9   7   6      999.98      904.86    146.87 o 
  -7   7   6     2137.20     2016.61    211.65 o 
  -5   7   6     5017.94     6041.52    651.42 o 
  -3   7   6     3587.57     3508.97    237.57 o 
  -1   7   6     4550.63     4780.23    180.88 o 
   1   7   6     3750.10     3805.16    273.48 o 
   3   7   6      336.30      351.58    106.81 o 
   5   7   6       13.92        5.18     65.20 o 
   7   7   6     1865.58     2000.97    149.46 o 
   9   7   6     4650.00     6812.08   1831.28 o 
  11   7   6      870.14      860.26     86.74 o 
  13   7   6     2329.27     2606.75    211.98 o 
  15   7   6     6300.42     6103.09    318.87 o 
  17   7   6     7122.18     7411.00    506.02 o 
 -20   8   6      486.53      591.65    188.45 o 
 -18   8   6     2167.80     2201.20    224.88 o 
 -16   8   6     2810.71     2300.57    231.07 o 
 -14   8   6     9770.20     9183.77    476.82 o 
 -12   8   6     3452.37     3143.25    295.14 o 
 -10   8   6     6451.60     6522.08    312.70 o 
  -8   8   6     7305.41     8269.52    531.76 o 
  -6   8   6     8896.66     9848.26    682.27 o 
  -4   8   6      947.69     1458.39    446.80 o 
  -2   8   6       60.03      108.27     70.49 o 
   0   8   6     1373.44     1512.91    264.65 o 
   2   8   6      102.17       63.83     59.54 o 
   4   8   6     1263.88     1432.61    117.72 o 
   6   8   6      953.25     2035.84    551.18 o 
   8   8   6      469.35     1761.22    770.22 o 
  10   8   6      139.67       68.24     57.58 o 
  12   8   6       27.60       20.60     83.86 o 
  14   8   6       83.57       80.25     65.86 o 
  16   8   6       28.82       23.13     88.69 o 
 -15   9   6       21.75     2444.85   1408.14 o 
 -13   9   6       38.21      -76.12    303.10 o 
 -11   9   6       51.37      316.37    207.52 o 
  -9   9   6      532.80      574.97    140.00 o 
  -7   9   6     1689.79     1641.55    165.03 o 
  -5   9   6     8675.23     8231.76    313.93 o 
  -3   9   6    10118.45     9702.97    307.15 o 
  -1   9   6     4368.81     4667.38    212.25 o 
   1   9   6     2985.82     3357.62    397.57 o 
   3   9   6     1175.01     1238.60    216.79 o 
   5   9   6      362.16     1035.81    381.26 o 
   7   9   6      817.46     1509.93    391.13 o 
   9   9   6        0.58       -1.94     92.71 o 
  11   9   6     1239.24     1191.94    134.11 o 
 -10  10   6       58.33     -166.50    333.01 o 
  -8  10   6        0.15      -51.30    144.53 o 
  -6  10   6      198.34      221.42    132.06 o 
  -4  10   6        4.42       16.68     76.86 o 
  -2  10   6      112.69      157.55    153.97 o 
   0  10   6     1514.89     1700.10    265.49 o 
   4  10   6     4687.65     4523.62    293.22 o 
   6  10   6     2979.57     2807.67    296.29 o 
 -29   1   7      486.12      504.20    189.82 o 
 -27   1   7      331.31      243.49    248.68 o 
 -25   1   7      772.91      385.20    212.70 o 
 -23   1   7       10.84       39.50     98.63 o 
 -21   1   7      854.04     1118.38    179.65 o 
 -19   1   7      892.70      897.78    143.61 o 
 -17   1   7    13825.54    13577.33    512.14 o 
 -15   1   7     9587.04     8675.59    505.43 o 
 -13   1   7     9677.47     9636.69    232.94 o 
 -11   1   7    17401.88    17884.17    409.29 o 
  -9   1   7     3599.75     4055.81    182.04 o 
  -7   1   7     2694.23     2407.27    114.77 o 
  -5   1   7      581.64      641.77     44.16 o 
  -3   1   7      161.70      139.79     25.67 o 
  -1   1   7    36572.78    35795.96    531.95 o 
   1   1   7       30.35       24.50     16.94 o 
   3   1   7    18663.81    19434.51    354.13 o 
   5   1   7      890.00     1022.13     71.04 o 
   7   1   7      251.13      177.94     45.86 o 
   9   1   7     5217.26     5300.75    205.15 o 
  11   1   7      155.36      154.83     87.29 o 
  13   1   7      862.42      948.02     90.05 o 
  15   1   7    10875.33    10781.31    323.96 o 
  17   1   7     1525.61     1488.06    108.11 o 
  19   1   7     3785.11     3780.80    163.95 o 
  21   1   7     1643.23     1742.53    101.82 o 
  23   1   7     1344.83     1480.59    176.00 o 
 -28   2   7       47.66       -4.90    106.59 o 
 -26   2   7     1079.06      484.46    276.35 o 
 -24   2   7        0.76       12.26    114.37 o 
 -22   2   7      682.84      772.56    147.20 o 
 -20   2   7        9.49      -10.61     77.35 o 
 -18   2   7       71.01       95.91     99.71 o 
 -16   2   7     8296.15     6594.17   1110.90 o 
 -14   2   7    13964.12    13435.16    315.63 o 
 -12   2   7    19343.37    19448.67    421.71 o 
 -10   2   7    73949.31    76343.31   1702.76 o 
  -8   2   7    53072.59    55020.64   1215.53 o 
  -6   2   7    74802.16    74771.06   1474.28 o 
  -4   2   7    18702.24    19551.43    319.46 o 
  -2   2   7      764.36      964.10     52.73 o 
   0   2   7    39129.59    39870.67    626.62 o 
   2   2   7    29094.78    31323.28   1775.11 o 
   4   2   7     7247.41     7720.78    600.17 o 
   6   2   7     1100.50     1293.44     78.77 o 
   8   2   7       73.99      102.08     60.76 o 
  10   2   7     6421.27     6168.32    219.01 o 
  12   2   7      164.13      213.13     74.69 o 
  14   2   7        6.36       17.73     65.32 o 
  16   2   7     1146.85     1136.68    117.21 o 
  18   2   7     3963.02     4125.03    224.57 o 
  20   2   7       18.72       37.29     47.27 o 
  22   2   7      112.27      115.84    101.58 o 
  24   2   7       67.50       22.35     75.38 o 
 -27   3   7       20.79        6.88     45.26 o 
 -25   3   7      552.42     2175.17    693.44 o 
 -23   3   7     6527.69     6582.49    410.00 o 
 -21   3   7     8722.38     9384.55    415.27 o 
 -19   3   7    17123.23    17192.39    655.01 o 
 -17   3   7    22494.44    23621.10    714.77 o 
 -15   3   7    27222.70    26620.02    599.74 o 
 -13   3   7    33050.65    33716.63    798.49 o 
 -11   3   7    69584.70    71062.99   1416.50 o 
  -9   3   7    29663.81    30025.33    621.92 o 
  -7   3   7    13270.54    12911.66    260.80 o 
  -5   3   7     3929.61     4109.27    186.75 o 
  -3   3   7    19825.38    19697.92    329.19 o 
  -1   3   7     1513.98     1637.79     84.19 o 
   1   3   7      108.99       88.08     39.12 o 
   3   3   7      984.57     1077.77    115.10 o 
   5   3   7      328.95      298.68     38.68 o 
   7   3   7      189.20      212.69     43.43 o 
   9   3   7     1385.97     1757.35    246.05 o 
  11   3   7        5.55        3.50     45.23 o 
  13   3   7      342.17      308.09     98.15 o 
  15   3   7     4029.90     3982.78    167.94 o 
  17   3   7     6883.19     7015.19    225.60 o 
  19   3   7     5331.27     5294.94    230.26 o 
  21   3   7     7847.61     8150.55    329.56 o 
  23   3   7     6661.72     6595.41    305.64 o 
 -28   4   7       55.88      -64.37     93.46 o 
 -26   4   7      123.91       69.14     51.44 o 
 -24   4   7      557.53      346.95    137.85 o 
 -22   4   7       22.99       10.64     98.99 o 
 -20   4   7      424.43      572.91    144.08 o 
 -18   4   7     4049.42     4299.37    227.36 o 
 -16   4   7     2543.04     2093.98    286.48 o 
 -14   4   7     3518.11     3277.04    142.79 o 
 -12   4   7    35241.97    35228.97    756.64 o 
 -10   4   7    22432.98    21688.31    444.23 o 
  -8   4   7    16703.92    16749.31    359.60 o 
  -6   4   7    40184.81    42799.68    973.53 o 
  -4   4   7    40552.47    41244.03    826.04 o 
  -2   4   7    90096.23    95140.45   1805.25 o 
   0   4   7    94477.80   100364.71   1952.10 o 
   2   4   7    22782.32    23804.18    402.80 o 
   4   4   7     5256.05     5152.03    139.63 o 
   6   4   7     1592.93     1951.55    268.78 o 
   8   4   7      102.09      136.90     60.30 o 
  10   4   7     1927.43     1965.12    110.10 o 
  12   4   7     2450.86     2465.76    126.27 o 
  14   4   7     2958.99     2854.64    141.43 o 
  16   4   7     4333.34     4345.02    211.24 o 
  18   4   7     2331.81     2349.68    136.33 o 
  20   4   7      764.40      590.63    120.01 o 
  22   4   7      747.45      929.52    279.64 o 
 -25   5   7       85.03      483.51    293.48 o 
 -23   5   7     2715.80     2805.80    228.31 o 
 -21   5   7     7258.75     7168.66    250.64 o 
 -19   5   7     2650.50     2655.57    269.48 o 
 -17   5   7     4496.57     4456.38    177.52 o 
 -15   5   7     5883.06     9040.92   1538.72 o 
 -13   5   7    12327.89    13316.95    601.36 o 
 -11   5   7    23274.74    22639.47    563.14 o 
  -9   5   7    19339.15    18758.99    380.16 o 
  -7   5   7     5565.60     5288.04    222.39 o 
  -5   5   7     2717.23     2607.48    139.68 o 
  -3   5   7     1677.74     1565.42    118.62 o 
  -1   5   7      354.60      360.87     51.87 o 
   1   5   7      479.00      570.95     69.71 o 
   3   5   7     3725.79     3781.63    136.71 o 
   5   5   7     7513.67     7906.01    330.24 o 
   7   5   7     7722.72     8467.64    592.78 o 
   9   5   7     6513.79     6152.76    264.07 o 
  11   5   7        9.72       22.56     53.65 o 
  13   5   7       22.86      347.13    203.70 o 
  15   5   7      206.43      158.83     57.31 o 
  17   5   7      400.19      733.65    182.24 o 
  19   5   7     1885.80     2114.15    235.71 o 
  21   5   7      635.06      695.79    164.43 o 
 -24   6   7     2038.09     1924.32    269.06 o 
 -22   6   7     1626.14     1683.99    197.16 o 
 -20   6   7     3363.36     3390.69    316.74 o 
 -18   6   7     4356.86     4108.02    274.26 o 
 -16   6   7       16.76       -0.23     55.09 o 
 -14   6   7      940.12     1835.38    416.04 o 
 -12   6   7      402.71      464.20     64.50 o 
 -10   6   7      196.55      203.30    163.45 o 
  -8   6   7      123.21      229.76    120.47 o 
  -6   6   7     5591.72     5828.11    225.18 o 
  -4   6   7    11006.00    11168.71    341.08 o 
  -2   6   7     9621.66     9961.49    286.32 o 
   0   6   7     6702.27     6610.57    276.66 o 
   2   6   7       51.20       84.25     56.80 o 
   4   6   7      176.26      205.96     77.79 o 
   6   6   7     1120.58     1062.43    136.72 o 
   8   6   7     2138.30     1700.60    294.77 o 
  10   6   7      168.34      825.10    318.88 o 
  12   6   7     1200.96     1153.53    108.24 o 
  14   6   7      506.26      484.66     81.46 o 
  16   6   7      734.13      705.69    165.58 o 
  18   6   7      636.18      717.11    175.10 o 
  20   6   7      343.56      297.97    149.91 o 
 -23   7   7      123.56      103.57    144.54 o 
 -21   7   7        1.90       49.33    184.34 o 
 -19   7   7      338.77      366.96    171.31 o 
 -17   7   7      154.58      830.60    304.30 o 
 -15   7   7       40.41      335.79    185.12 o 
 -13   7   7      655.98      727.26    147.91 o 
 -11   7   7       31.74       12.19    113.29 o 
  -9   7   7       46.99       54.64     97.73 o 
  -7   7   7      373.74      362.79    145.08 o 
  -5   7   7     1005.65     1376.54    461.57 o 
  -3   7   7     5751.95     6299.02    701.59 o 
  -1   7   7     8003.59     7887.99    292.29 o 
   1   7   7     4076.57     4069.70    170.80 o 
   3   7   7     5288.32     5238.80    158.76 o 
   5   7   7     3520.83     3255.98    200.81 o 
   7   7   7     9631.91     9066.19    521.27 o 
   9   7   7     7481.81     6885.20    401.97 o 
  11   7   7     2039.92     1880.15    292.27 o 
  13   7   7      348.91      361.58    125.81 o 
  15   7   7      482.83      483.34     95.24 o 
  17   7   7     1228.09     1212.35    124.64 o 
 -20   8   7     4828.45     5097.87    333.32 o 
 -18   8   7     4162.01     4087.08    276.06 o 
 -16   8   7     1599.78     2428.45    429.02 o 
 -14   8   7      643.97      749.00    196.90 o 
 -12   8   7      241.20      172.32    112.48 o 
 -10   8   7      483.35      950.30    486.69 o 
  -8   8   7      263.46      248.71    104.62 o 
  -6   8   7     3267.47     3349.49    252.12 o 
  -4   8   7      558.97      623.91    159.25 o 
  -2   8   7       19.81       50.74     71.75 o 
   0   8   7     3816.70     3850.14    248.23 o 
   2   8   7     1382.55     2161.60    566.13 o 
   4   8   7     1071.84     1313.67    264.95 o 
   6   8   7     3279.28     3504.42    609.54 o 
   8   8   7      413.63      389.75    109.14 o 
  10   8   7      334.35      242.41     80.49 o 
  12   8   7      299.51      212.80     89.06 o 
  14   8   7      146.27      123.96    114.01 o 
 -15   9   7      311.59      263.90    113.77 o 
 -13   9   7      485.87     1123.38    418.97 o 
 -11   9   7     2844.88     2708.17    303.25 o 
  -9   9   7     1496.91     1847.53    327.54 o 
  -7   9   7     4635.04     4867.63    210.50 o 
  -5   9   7     3212.33     3323.98    178.20 o 
  -3   9   7     5354.72     5511.21    221.04 o 
  -1   9   7     3091.14     7564.68   3308.30 o 
   1   9   7      201.13      161.82     95.41 o 
   3   9   7      526.69      285.13    133.73 o 
   5   9   7     1167.27     1359.88    445.82 o 
   7   9   7     1783.52     1586.66    240.12 o 
   9   9   7     6882.53     7007.15    514.08 o 
  11   9   7     2120.16     2445.11    284.37 o 
 -10  10   7     2387.71     2339.19    565.43 o 
  -8  10   7     3767.76     4069.38    410.94 o 
  -6  10   7     4513.03     4571.79    458.64 o 
  -4  10   7     5007.69     4936.31    397.50 o 
  -2  10   7     1341.53     1397.06    262.27 o 
   2  10   7      911.91     1024.86    169.90 o 
   4  10   7      578.96     1152.60    264.37 o 
   6  10   7      436.70      481.84    318.73 o 
 -30   0   8     4776.08     5167.69    595.33 o 
 -28   0   8     2413.71     2710.25    780.86 o 
 -26   0   8     1378.26     1539.12    243.43 o 
 -24   0   8      877.07      825.94     57.51 o 
 -22   0   8       36.33       69.38     45.75 o 
 -20   0   8    12431.44    11525.88    705.17 o 
 -18   0   8     3300.00     3465.36    150.90 o 
 -16   0   8    15562.11    14958.60    449.34 o 
 -14   0   8     4715.19     4718.59    181.69 o 
 -12   0   8     7774.91     7491.08    245.70 o 
 -10   0   8     7027.30     7520.90    211.58 o 
  -8   0   8     1009.48     1032.13     85.94 o 
  -6   0   8     6954.37     6029.10    189.50 o 
  -4   0   8     1085.68      958.82     71.36 o 
  -2   0   8    22410.72    22383.52    563.44 o 
   0   0   8     5563.59     5707.08    184.98 o 
   2   0   8    60708.05    60931.63   1777.15 o 
   4   0   8    30897.53    32172.16    878.54 o 
   6   0   8    25402.23    26681.50    673.43 o 
   8   0   8    15510.90    15871.49    465.68 o 
  10   0   8    12832.06    12547.04    488.01 o 
  12   0   8    13681.83    13475.97    472.16 o 
  14   0   8     8110.77     7710.42    291.12 o 
  16   0   8     9514.38     9351.84    411.49 o 
  18   0   8    17315.18    17324.44    774.90 o 
  20   0   8     9711.05    10059.22    452.02 o 
  22   0   8     4053.78     4018.29    299.47 o 
  24   0   8     2157.67     1923.70    191.87 o 
 -29   1   8      966.83     1235.39    207.13 o 
 -27   1   8      449.93      521.65    213.59 o 
 -25   1   8        4.29        6.31     43.42 o 
 -23   1   8      128.22       44.09     53.78 o 
 -21   1   8       24.32       77.48     60.57 o 
 -19   1   8     4389.28     4278.01    236.62 o 
 -17   1   8    19791.54    20081.08    442.03 o 
 -15   1   8    49178.36    50136.46   1095.46 o 
 -13   1   8    42480.42    44085.09    975.34 o 
 -11   1   8    76427.19    77655.73   1748.06 o 
  -9   1   8   117976.24   119863.20   2615.18 o 
  -7   1   8    81743.23    79223.46   1524.95 o 
  -5   1   8    45876.35    45795.20    786.83 o 
  -3   1   8     6263.33     6722.26    138.28 o 
  -1   1   8    27968.46    29707.95    480.55 o 
   1   1   8    79841.83    79148.27   1717.09 o 
   3   1   8    63286.42    64183.71   1275.41 o 
   5   1   8    11987.75    11766.01    230.16 o 
   7   1   8       47.35       28.58     35.74 o 
   9   1   8      143.98      117.04     69.75 o 
  11   1   8     2671.91     2668.16    150.96 o 
  13   1   8       38.11       60.81     62.85 o 
  15   1   8     5566.37     5589.97    285.49 o 
  17   1   8     1837.10     1815.54    109.73 o 
  19   1   8       28.54       30.81     62.63 o 
  21   1   8      895.94      996.52    127.01 o 
  23   1   8      949.47     1044.41    118.63 o 
 -28   2   8     2842.46     3106.70    481.75 o 
 -26   2   8       14.42      -75.02     75.02 o 
 -24   2   8      288.12      203.55     80.56 o 
 -22   2   8      618.58      327.24    110.97 o 
 -20   2   8       63.05       55.91     46.68 o 
 -18   2   8      364.79      447.78    136.98 o 
 -16   2   8     4315.37     3860.70    163.30 o 
 -14   2   8    17094.25    17016.18    376.97 o 
 -12   2   8     1028.06     1348.60    152.22 o 
 -10   2   8    10805.25    11202.81    265.41 o 
  -8   2   8     7126.79     7568.61    219.01 o 
  -6   2   8     5241.19     5007.57    144.41 o 
  -4   2   8     6244.44     5660.42    151.19 o 
  -2   2   8    39720.04    39645.50    714.89 o 
   0   2   8    36144.66    37740.02    820.84 o 
   2   2   8    59219.55    61284.22   1161.49 o 
   4   2   8    46008.78    49323.51   1046.28 o 
   6   2   8     6098.38     6064.49    165.69 o 
   8   2   8    15043.92    14975.16    309.12 o 
  10   2   8    12978.21    12323.04    366.18 o 
  12   2   8       13.93        1.87     51.72 o 
  14   2   8      280.65      229.84     80.77 o 
  16   2   8     9655.53     9303.50    358.64 o 
  18   2   8     1368.91     1535.94    141.98 o 
  20   2   8     3949.69     3834.36    171.81 o 
  22   2   8     2284.58     2282.99    179.10 o 
 -29   3   8      758.21     1092.67    210.70 o 
 -27   3   8       17.34     1142.84    565.92 o 
 -25   3   8     2894.53     3147.63    215.29 o 
 -23   3   8      410.08      284.45     93.27 o 
 -21   3   8      365.65      326.21     65.28 o 
 -19   3   8       84.78       77.23    102.80 o 
 -17   3   8      411.68      447.12    105.30 o 
 -15   3   8      256.95      202.69     75.76 o 
 -13   3   8     2459.67     2795.03    141.45 o 
 -11   3   8     8954.29     8615.03    233.22 o 
  -9   3   8      113.19      127.18     68.89 o 
  -7   3   8       23.85        6.95     41.96 o 
  -5   3   8     6804.56     6615.66    162.10 o 
  -3   3   8       94.21      116.14     35.66 o 
  -1   3   8     1330.03     1113.66     64.35 o 
   1   3   8      612.92      686.78    111.64 o 
   3   3   8     1444.61     1674.20     84.56 o 
   5   3   8      277.35      320.08     57.19 o 
   7   3   8     1740.82     1586.11     92.67 o 
   9   3   8    10770.49    10887.15    243.94 o 
  11   3   8      922.72      991.92    102.83 o 
  13   3   8      278.84      253.37     69.46 o 
  15   3   8       46.65       46.05     44.65 o 
  17   3   8      525.12      436.71     86.18 o 
  19   3   8      125.73      448.15    212.45 o 
  21   3   8       88.68       61.44     83.61 o 
  23   3   8       34.96      108.33    150.00 o 
 -28   4   8        3.49      -33.11    105.15 o 
 -26   4   8        6.94     1340.29    608.82 o 
 -24   4   8      419.17      477.91    117.20 o 
 -22   4   8      404.26      412.65    214.56 o 
 -20   4   8      741.13      780.40    156.28 o 
 -18   4   8     2272.53     2117.03    235.11 o 
 -16   4   8      360.13      412.71    139.94 o 
 -14   4   8     1310.32     1166.78     62.45 o 
 -12   4   8     9889.01     9528.05    398.70 o 
 -10   4   8     4758.92     4672.20    250.02 o 
  -8   4   8    12117.21    11875.87    296.15 o 
  -6   4   8     9108.19     9211.58    287.85 o 
  -4   4   8      615.07      577.57     77.13 o 
  -2   4   8    18242.92    17954.83    298.18 o 
   0   4   8    12199.04    12436.68    237.32 o 
   2   4   8      661.53      790.70    185.42 o 
   4   4   8      265.17      355.64     73.58 o 
   6   4   8     2436.75     2441.47     88.35 o 
   8   4   8     1359.18     1341.58     84.42 o 
  10   4   8     3541.63     3538.14    121.78 o 
  12   4   8       42.69       39.48     62.28 o 
  14   4   8      510.97      525.47     65.02 o 
  16   4   8      219.97      206.76     68.19 o 
  18   4   8       12.89      281.00    152.33 o 
  20   4   8        3.11       38.44    107.15 o 
  22   4   8       74.76       31.93    102.31 o 
 -27   5   8      938.15      976.59    125.05 o 
 -25   5   8      118.60       96.81    122.16 o 
 -23   5   8     1918.17     2124.78    228.98 o 
 -21   5   8     1181.82     1160.16    217.53 o 
 -19   5   8     7040.48     7317.49    335.19 o 
 -17   5   8     5611.85     5609.38    181.56 o 
 -15   5   8      872.30      926.11    249.71 o 
 -13   5   8    13656.37    13382.95    318.23 o 
 -11   5   8    11794.94    11745.91    401.76 o 
  -9   5   8    21529.51    18918.74    917.92 o 
  -7   5   8    22195.59    20148.12   1127.74 o 
  -5   5   8    17134.05    17171.07    463.28 o 
  -3   5   8    39809.47    41733.13    854.10 o 
  -1   5   8     4472.30     4267.60    159.84 o 
   1   5   8    22285.56    22651.71    509.87 o 
   3   5   8    32121.06    38787.23   3467.63 o 
   5   5   8     3440.64     3159.83    187.34 o 
   7   5   8     5557.53     5724.09    215.37 o 
   9   5   8      111.38      116.16     50.48 o 
  11   5   8      323.82      360.89     59.63 o 
  13   5   8     2516.07     2481.59    151.16 o 
  15   5   8      615.45      578.14     82.30 o 
  17   5   8      115.97      120.26    127.18 o 
  19   5   8      165.42      148.16    137.36 o 
  21   5   8     1230.00     1298.76    136.91 o 
 -24   6   8       23.91       82.41    112.01 o 
 -22   6   8       56.60       80.77    100.26 o 
 -20   6   8       44.68       71.40    107.74 o 
 -18   6   8      502.36      474.43    126.51 o 
 -16   6   8     1328.54     1017.64     98.00 o 
 -14   6   8     1896.47     1839.17    189.03 o 
 -12   6   8       80.37      335.13     96.35 o 
 -10   6   8       10.57       19.50     70.57 o 
  -8   6   8        6.77       24.42     59.44 o 
  -6   6   8       19.66       37.45     50.00 o 
  -4   6   8      461.31      501.15     87.19 o 
  -2   6   8     5607.35     5460.71    223.10 o 
   0   6   8    12770.73    12624.69    293.78 o 
   2   6   8     3815.49     3738.81    255.21 o 
   4   6   8     1350.96     1777.78    182.13 o 
   6   6   8      340.20      292.75     63.60 o 
   8   6   8      733.51     1117.07    229.13 o 
  10   6   8     1968.20     2373.29    433.94 o 
  12   6   8        1.19       31.52     58.07 o 
  14   6   8      586.30      995.39    271.23 o 
  16   6   8     1199.40     1119.28    123.88 o 
  18   6   8     2360.90     2497.48    170.52 o 
 -23   7   8      127.06      146.35    149.73 o 
 -21   7   8       27.83      330.19    197.73 o 
 -19   7   8      565.98      784.15    176.07 o 
 -17   7   8     1766.74     1566.54    123.16 o 
 -15   7   8     3074.13     2826.12    169.83 o 
 -13   7   8     2400.54     2286.26    203.03 o 
 -11   7   8     6430.82     7860.62   1093.92 o 
  -9   7   8    24316.41    23745.02    701.28 o 
  -7   7   8    31764.14    31323.24    862.00 o 
  -5   7   8    30078.87    29619.14    968.46 o 
  -3   7   8    20846.75    21216.90    737.83 o 
  -1   7   8    18107.16    18946.29    880.57 o 
   1   7   8    28365.50    27794.86    711.16 o 
   3   7   8     7401.35     7273.55    237.86 o 
   5   7   8      677.91      563.59     94.86 o 
   7   7   8      427.40      208.81    103.29 o 
   9   7   8       13.55       44.94     54.73 o 
  11   7   8       81.54      456.01    225.29 o 
  13   7   8       19.40        4.09     66.14 o 
  15   7   8       52.53       91.46    101.81 o 
  17   7   8       47.32       28.04     84.80 o 
 -20   8   8     2295.86     2813.80    553.29 o 
 -18   8   8     5830.79     6368.83    582.65 o 
 -16   8   8     2928.08     3671.36    311.98 o 
 -14   8   8      920.97      958.95    159.35 o 
 -12   8   8     1178.80      996.67    179.08 o 
 -10   8   8      869.77      829.86    153.20 o 
  -8   8   8       83.57      665.84    389.77 o 
  -6   8   8      120.80      175.88    107.45 o 
  -4   8   8     2405.95     2589.86    263.15 o 
  -2   8   8      388.08      414.92    135.98 o 
   0   8   8     1562.36     1638.51    122.08 o 
   2   8   8     3707.73     3460.62    249.91 o 
   4   8   8     2104.48     2137.21    236.23 o 
   6   8   8     1165.21     1241.19    353.47 o 
   8   8   8     1732.88     2635.36    463.54 o 
  10   8   8     1164.14     2498.77    505.21 o 
  12   8   8      289.04      337.28     82.61 o 
  14   8   8      180.61      195.25    115.14 o 
 -15   9   8       41.96      148.98    103.30 o 
 -13   9   8     1561.07     1516.94    293.43 o 
 -11   9   8     1461.96     1415.14    273.20 o 
  -9   9   8     1679.20     1688.42    197.69 o 
  -7   9   8     1740.94     1791.07    128.07 o 
  -5   9   8     1705.57     2094.30    281.03 o 
  -3   9   8     7007.76     7084.07    462.27 o 
  -1   9   8     2692.89     2668.51    309.22 o 
   1   9   8       30.91       73.47    123.55 o 
   3   9   8       22.04     1174.31   1289.21 o 
   5   9   8      234.05     2751.03    310.58 o 
   7   9   8     1120.33     1853.92    494.64 o 
   9   9   8     1326.90     1128.17    537.74 o 
  11   9   8     2492.03     2493.99    158.78 o 
 -10  10   8       28.75       12.23    199.80 o 
  -8  10   8        2.84      918.50    919.50 o 
  -6  10   8        0.07     2347.83    374.13 o 
  -4  10   8      839.29      949.57    241.35 o 
  -2  10   8     2184.19     1913.83    181.01 o 
   0  10   8     1399.49     1429.83    274.54 o 
   2  10   8      236.12      192.33    343.20 o 
   4  10   8      788.77      420.67    383.30 o 
 -29   1   9     1020.25     1215.91    298.03 o 
 -27   1   9      407.11      413.04    175.35 o 
 -25   1   9      877.45      874.78     91.65 o 
 -23   1   9       50.41       29.68     47.40 o 
 -21   1   9     1046.89      973.97     95.28 o 
 -19   1   9      463.93      510.12     92.44 o 
 -17   1   9      131.00      117.25     98.46 o 
 -15   1   9     4717.93     4903.82    183.03 o 
 -13   1   9     1325.25     1236.50     94.08 o 
 -11   1   9     7087.97     6806.11    216.31 o 
  -9   1   9    21943.21    22341.23    372.75 o 
  -7   1   9    16114.45    16213.01    327.57 o 
  -5   1   9     6562.92     6402.47    143.71 o 
  -3   1   9     3928.61     4191.90    119.27 o 
  -1   1   9     4318.72     4575.03    109.53 o 
   1   1   9    58919.13    60399.84   1325.53 o 
   3   1   9    20727.97    21254.18    394.72 o 
   5   1   9    30698.52    32113.97    546.39 o 
   7   1   9     6400.10     6206.46    141.85 o 
   9   1   9     7549.10     7170.92    187.53 o 
  11   1   9     5490.99     5145.89    229.50 o 
  13   1   9      369.47      428.12     79.92 o 
  15   1   9     1359.17     1283.07    110.31 o 
  17   1   9      341.27      387.46     83.00 o 
  19   1   9      113.40      155.35     65.45 o 
  21   1   9       78.93       54.91     54.89 o 
  23   1   9      642.81      828.03    123.24 o 
 -28   2   9     3075.80     2871.86    359.85 o 
 -26   2   9      689.23      770.47    119.27 o 
 -24   2   9       64.95       69.43     64.87 o 
 -22   2   9      199.27      312.06     96.46 o 
 -20   2   9        7.94       26.64     60.48 o 
 -18   2   9     3362.47     3235.74    175.47 o 
 -16   2   9    14580.30    15210.99    458.47 o 
 -14   2   9     8931.91     9544.48    288.80 o 
 -12   2   9    18207.44    17620.04    400.73 o 
 -10   2   9    23199.78    22309.65    517.95 o 
  -8   2   9     4307.52     4210.52    160.60 o 
  -6   2   9    13453.12    12828.08    241.59 o 
  -4   2   9     6061.39     6676.75    154.71 o 
  -2   2   9    40227.10    43387.21   1423.41 o 
   0   2   9    52771.27    55947.87   1265.74 o 
   2   2   9     5479.91     5825.66    588.22 o 
   4   2   9    23808.42    25746.87    536.56 o 
   6   2   9       55.33       86.46     51.35 o 
   8   2   9      318.58      340.90     76.97 o 
  10   2   9       15.70       24.89     56.71 o 
  12   2   9     4370.79     3904.44    226.41 o 
  14   2   9     1913.55     1927.63    125.58 o 
  16   2   9       27.21       15.83     66.18 o 
  18   2   9      967.69      932.12    139.78 o 
  20   2   9     1899.48     1901.43    158.80 o 
  22   2   9     2802.62     2905.65    213.05 o 
 -29   3   9     2942.89     3197.74    324.12 o 
 -27   3   9     1629.28     1927.64    177.04 o 
 -25   3   9     1180.61     1249.17    160.01 o 
 -23   3   9       18.76      -19.73     37.67 o 
 -21   3   9      609.28      545.75     76.42 o 
 -19   3   9      105.43       53.95     91.99 o 
 -17   3   9     3889.30     4159.77    243.75 o 
 -15   3   9     1108.04     1131.86     92.39 o 
 -13   3   9     2850.19     2980.80    157.02 o 
 -11   3   9    13165.74    13103.48    338.65 o 
  -9   3   9    11538.60    10737.13    276.52 o 
  -7   3   9    20878.93    21449.00    433.16 o 
  -5   3   9    99589.27    99229.43   1888.90 o 
  -3   3   9    29539.49    32080.76    564.51 o 
  -1   3   9    61465.07    63898.64   1118.78 o 
   1   3   9    31815.07    32057.29    594.62 o 
   3   3   9    71036.38    73321.71   1337.82 o 
   5   3   9    68162.05    71732.66   1395.41 o 
   7   3   9    33453.89    33542.90    621.56 o 
   9   3   9    14663.33    14662.17    306.18 o 
  11   3   9     3672.15     3727.44    149.38 o 
  13   3   9     1079.11     1100.79     86.32 o 
  15   3   9     3200.11     3255.59    148.46 o 
  17   3   9      474.99      572.52     87.44 o 
  19   3   9      728.90      962.41    111.79 o 
  21   3   9     1053.17     1283.36    192.60 o 
 -28   4   9     2767.01     2908.89    283.07 o 
 -26   4   9     2251.36     2192.12    175.56 o 
 -24   4   9      231.61      262.42    136.65 o 
 -22   4   9      365.37      331.43    121.22 o 
 -20   4   9     2413.55     2345.06    188.37 o 
 -18   4   9     4088.82     3896.32    282.00 o 
 -16   4   9     2756.33     3318.09    192.99 o 
 -14   4   9    17038.70    15568.27    334.25 o 
 -12   4   9    29198.67    29330.26    600.34 o 
 -10   4   9    19981.98    19633.66    477.50 o 
  -8   4   9    31785.15    33443.08    651.14 o 
  -6   4   9    30587.92    30721.07    585.17 o 
  -4   4   9    36193.48    37222.36    692.70 o 
  -2   4   9    12714.97    12429.71    237.28 o 
   0   4   9       48.30       80.16     37.87 o 
   2   4   9     1587.50     1663.75     96.21 o 
   4   4   9      377.45      481.01     54.09 o 
   6   4   9     1423.45     1447.53     94.91 o 
   8   4   9      221.46      195.92     55.17 o 
  10   4   9     1097.13     1177.67     80.40 o 
  12   4   9      114.96      123.22     49.94 o 
  14   4   9      603.51      765.02     75.10 o 
  16   4   9       56.32       43.61     61.79 o 
  18   4   9     1125.64     1258.96    181.97 o 
  20   4   9     1722.92     1955.24    216.69 o 
 -27   5   9      728.28      680.77    249.67 o 
 -25   5   9       34.28       55.21     96.40 o 
 -23   5   9      276.35      237.39    135.72 o 
 -21   5   9     1416.19     1506.56    172.89 o 
 -19   5   9     3492.55     3753.70    251.24 o 
 -17   5   9     1836.86     1818.29    169.12 o 
 -15   5   9       19.98       80.61     63.23 o 
 -13   5   9       42.03       42.28     75.27 o 
 -11   5   9      843.39     1170.83    131.67 o 
  -9   5   9       87.44      105.99     85.17 o 
  -7   5   9     3602.63     3512.51    182.00 o 
  -5   5   9    25098.13    26012.05    770.21 o 
  -3   5   9    24819.98    25386.59    508.49 o 
  -1   5   9    29575.44    29416.17    556.34 o 
   1   5   9    36365.94    36640.45    671.58 o 
   3   5   9    21244.43    21507.07    480.96 o 
   5   5   9    20533.94    20422.27    418.09 o 
   7   5   9     6863.59     7353.26    619.14 o 
   9   5   9     1900.43     2261.37    281.52 o 
  11   5   9      122.45       97.07     38.55 o 
  13   5   9      296.89      321.02     73.13 o 
  15   5   9      470.14      516.37     99.53 o 
  17   5   9      220.71      176.75     74.08 o 
  19   5   9     1211.57     1252.67    129.96 o 
 -24   6   9      230.05      569.46    266.50 o 
 -22   6   9       33.38       58.33    106.34 o 
 -20   6   9     1440.22     1472.48    157.59 o 
 -18   6   9       24.42       20.53     63.45 o 
 -16   6   9       21.73      736.63    344.19 o 
 -14   6   9      391.81      392.79    115.34 o 
 -12   6   9     5189.92     5825.85    362.26 o 
 -10   6   9    21734.01    20618.29    607.78 o 
  -8   6   9     7852.47     7762.46    266.15 o 
  -6   6   9     4327.81     5210.62    594.96 o 
  -4   6   9     2501.53     2605.07    131.79 o 
  -2   6   9      570.44      679.59    123.95 o 
   0   6   9     3043.69     3182.26    136.66 o 
   2   6   9      875.61      814.94    107.56 o 
   4   6   9     1487.55     1469.41    147.81 o 
   6   6   9      308.48      301.56    106.27 o 
   8   6   9     1751.76     3950.83    985.08 o 
  10   6   9     4852.40     5663.02    702.56 o 
  12   6   9     7594.51     7905.31    269.69 o 
  14   6   9     2818.84     2996.06    178.74 o 
  16   6   9      952.41     1043.07    169.52 o 
  18   6   9     1090.44      872.43    185.87 o 
 -23   7   9     2111.73     2404.74    280.46 o 
 -21   7   9     3695.15     3736.99    232.34 o 
 -19   7   9     5328.44     5800.74    290.32 o 
 -17   7   9     2950.19     3604.67    409.35 o 
 -15   7   9     3319.83     4670.85    782.86 o 
 -13   7   9     2052.17     1962.19    160.61 o 
 -11   7   9     6345.06     6211.28    319.69 o 
  -9   7   9      425.74      301.58    158.66 o 
  -7   7   9      889.44      918.92    147.12 o 
  -5   7   9      829.60      896.43    163.03 o 
  -3   7   9       56.15       40.40     60.98 o 
  -1   7   9     4798.70     4703.89    195.26 o 
   1   7   9       86.80       91.81     50.31 o 
   3   7   9       22.93       73.19     83.61 o 
   5   7   9     1186.48     1127.33    150.18 o 
   7   7   9      125.75       57.88     45.63 o 
   9   7   9      271.72      290.68     52.56 o 
  11   7   9     1114.75     2300.93    896.51 o 
  13   7   9      962.85      917.95     93.25 o 
  15   7   9     1423.61     1477.11    171.55 o 
 -20   8   9      231.34      191.87    302.02 o 
 -18   8   9       84.08       -7.71     79.85 o 
 -16   8   9      960.27     2688.89    783.67 o 
 -14   8   9      562.74      578.47    126.06 o 
 -12   8   9        4.16       20.76    116.91 o 
 -10   8   9       95.36      155.81    109.17 o 
  -8   8   9      155.30      207.96     89.23 o 
  -6   8   9     1999.96     1992.38    151.10 o 
  -4   8   9     2281.73     2269.67    132.08 o 
  -2   8   9     2165.72     2288.83    158.47 o 
   0   8   9       32.90       11.62     49.46 o 
   2   8   9       16.35       34.36     52.89 o 
   4   8   9      791.19      911.33    181.79 o 
   6   8   9      711.73     1617.04    472.59 o 
   8   8   9     3185.40     3217.97    445.00 o 
  10   8   9     2805.77     2536.12    335.42 o 
  12   8   9      682.96      707.85    147.83 o 
  14   8   9     2269.74     2348.03    463.49 o 
 -15   9   9      617.87     1054.02    768.71 o 
 -13   9   9       37.09       93.11    159.99 o 
 -11   9   9       76.69       92.06    113.10 o 
  -9   9   9     2814.59     2819.37    229.60 o 
  -7   9   9     3646.31     3443.67    224.87 o 
  -5   9   9     8835.42    10197.61   1219.84 o 
  -3   9   9     4532.95     4793.95    397.74 o 
  -1   9   9     1757.91     1925.33    158.97 o 
   1   9   9     3598.00     2316.08    580.38 o 
   3   9   9     2841.38     1785.99    517.18 o 
   5   9   9     2848.64     2759.57    381.94 o 
   7   9   9     2057.59     1716.31    256.68 o 
   9   9   9     1385.13     1325.69    294.24 o 
 -10  10   9      543.13      969.02    479.46 o 
  -8  10   9      856.13      786.06    225.45 o 
  -6  10   9     1386.90     1548.80    315.81 o 
  -4  10   9      944.04     1181.79    153.36 o 
  -2  10   9     2742.72     2742.35    196.19 o 
   0  10   9      805.08      580.50    194.91 o 
   2  10   9      215.26      192.85     85.27 o 
 -30   0  10       52.15       48.25    368.34 o 
 -28   0  10       85.26      248.73    246.02 o 
 -26   0  10     1736.30     1268.14    627.27 o 
 -24   0  10      275.50      137.21    134.72 o 
 -22   0  10      134.00        4.72     79.27 o 
 -20   0  10     5364.81     5318.74    328.31 o 
 -18   0  10     1101.01     1131.13     78.57 o 
 -16   0  10      560.03      477.76     48.62 o 
 -14   0  10     1809.86     1955.73     85.48 o 
 -12   0  10    17703.74    18458.15    510.24 o 
 -10   0  10    45147.62    45076.23   1248.89 o 
  -8   0  10    30749.55    28696.18    797.50 o 
  -6   0  10      676.68      805.76     96.06 o 
  -4   0  10    96651.55    93884.45   3069.96 o 
  -2   0  10    25018.08    25797.19    732.59 o 
   0   0  10   197574.20   201821.25   7495.27 o 
   2   0  10   153812.44   160502.58   5652.32 o 
   4   0  10   166217.73   176727.25   6388.65 o 
   6   0  10    95266.31   102722.79   3367.48 o 
   8   0  10    28384.40    28395.15    867.75 o 
  10   0  10    11979.84    12185.17    404.09 o 
  12   0  10     7392.15     7252.89    390.26 o 
  14   0  10     3125.58     2973.35    200.69 o 
  16   0  10     2665.95     2468.94    282.43 o 
  18   0  10     1213.32     1216.09    244.41 o 
  20   0  10      652.65      739.34    148.56 o 
  22   0  10      398.62      424.37    206.15 o 
 -29   1  10    10490.21    10711.43    626.32 o 
 -27   1  10    16244.95    16266.59    581.31 o 
 -25   1  10     7940.29     7953.17    385.27 o 
 -23   1  10     5317.41     6365.83    234.57 o 
 -21   1  10      286.29      585.55    148.34 o 
 -19   1  10      528.55      579.71     82.08 o 
 -17   1  10      482.13      489.16     82.85 o 
 -15   1  10     6874.24     6746.25    215.34 o 
 -13   1  10     2427.30     2574.56    131.74 o 
 -11   1  10     7457.71     7512.29    165.10 o 
  -9   1  10    20744.36    21252.31    343.60 o 
  -7   1  10        7.87       25.26     48.22 o 
  -5   1  10    11743.06    11239.41    261.68 o 
  -3   1  10        1.77       28.96     32.53 o 
  -1   1  10    23966.21    24946.47    419.61 o 
   1   1  10    17559.79    18725.48    389.42 o 
   3   1  10    32784.93    34181.09    627.63 o 
   5   1  10    10241.16     9897.68    194.80 o 
   7   1  10    17019.33    16918.97    335.75 o 
   9   1  10    44910.64    46691.86   1009.74 o 
  11   1  10     9262.18     9351.04    245.10 o 
  13   1  10     8057.17     7834.68    196.22 o 
  15   1  10     2078.56     2102.98    120.73 o 
  17   1  10       14.64       29.31     57.18 o 
  19   1  10       43.03       78.20     60.28 o 
  21   1  10      434.63      576.34    102.66 o 
  23   1  10     1804.08     1842.77    142.04 o 
 -30   2  10       49.64      -22.38    181.37 o 
 -28   2  10       57.10       56.14    113.85 o 
 -26   2  10      349.00      455.82    101.88 o 
 -24   2  10       52.21       55.12     62.89 o 
 -22   2  10       78.99       71.24     90.91 o 
 -20   2  10       67.16       74.01     66.89 o 
 -18   2  10     6826.19     6625.33    214.13 o 
 -16   2  10     1748.94     1874.85    147.02 o 
 -14   2  10     1893.30     1920.78    138.13 o 
 -12   2  10     4446.52     4438.55    148.19 o 
 -10   2  10     5736.82     5858.67    208.77 o 
  -8   2  10    15955.64    16186.86   1297.25 o 
  -6   2  10       89.13      138.12     44.41 o 
  -4   2  10     5960.01     5855.23    139.09 o 
  -2   2  10    21362.04    23441.01    500.17 o 
   0   2  10    62622.52    67571.91   1582.03 o 
   2   2  10    28147.97    28746.28    657.66 o 
   4   2  10    32983.96    34336.79    739.63 o 
   6   2  10    10180.06    10221.02    242.06 o 
   8   2  10    12278.54    12105.91    291.32 o 
  10   2  10     3592.21     3543.24    205.82 o 
  12   2  10     6346.30     6028.62    238.47 o 
  14   2  10     2907.09     2694.09    205.20 o 
  16   2  10      126.29       92.09     70.26 o 
  18   2  10     2376.57     2399.13    164.97 o 
  20   2  10     1148.28     1167.49    214.84 o 
  22   2  10      330.46      286.96     95.40 o 
 -29   3  10     1178.68     1481.02    439.32 o 
 -27   3  10      860.00      973.56    192.14 o 
 -25   3  10      209.41      158.21    140.66 o 
 -23   3  10      231.39      284.23     69.26 o 
 -21   3  10       75.84      156.62     65.73 o 
 -19   3  10     2717.35     2739.32    221.11 o 
 -17   3  10     1901.48     2040.07    187.98 o 
 -15   3  10     5488.24     5592.29    194.34 o 
 -13   3  10     4228.89     3786.98    123.00 o 
 -11   3  10      113.85      154.01     72.25 o 
  -9   3  10    45959.31    47017.45   1049.52 o 
  -7   3  10    47925.75    51435.86   1076.94 o 
  -5   3  10      717.44      674.58     67.29 o 
  -3   3  10     4945.09     4619.64    136.50 o 
  -1   3  10    20934.45    21356.04    361.18 o 
   1   3  10      160.96      126.45     18.69 o 
   3   3  10       25.40       41.36     28.18 o 
   5   3  10     6296.39     6448.17    240.79 o 
   7   3  10      180.39      187.79     52.25 o 
   9   3  10      604.38      510.35     54.43 o 
  11   3  10       64.71       36.05     48.64 o 
  13   3  10       42.08       20.10     42.35 o 
  15   3  10       37.65       43.22     71.79 o 
  17   3  10      393.04      397.19     71.32 o 
  19   3  10       21.22       57.04     81.86 o 
  21   3  10      139.67      191.86     77.87 o 
 -28   4  10      175.31      236.66    246.41 o 
 -26   4  10      104.38      132.88    119.06 o 
 -24   4  10      126.63       77.86    111.45 o 
 -22   4  10       23.25       17.18     38.83 o 
 -20   4  10     2382.87     2489.47    194.86 o 
 -18   4  10     4645.58     4698.19    230.14 o 
 -16   4  10     3280.28     3329.68    197.60 o 
 -14   4  10     5378.56     5110.67    130.67 o 
 -12   4  10      710.86      815.42     75.95 o 
 -10   4  10     2017.55     1702.68    147.38 o 
  -8   4  10     1252.62     1190.49     83.11 o 
  -6   4  10     1217.37     1088.02     83.70 o 
  -4   4  10      811.64      948.35     89.06 o 
  -2   4  10    26932.64    26959.69    473.25 o 
   0   4  10      160.34      167.43     41.75 o 
   2   4  10     5477.68     5221.48    164.68 o 
   4   4  10      847.30      915.18     71.87 o 
   6   4  10     6320.22     5865.84    163.16 o 
   8   4  10      809.57      744.11     59.48 o 
  10   4  10       18.63       36.27     38.20 o 
  12   4  10       33.88       10.52     30.09 o 
  14   4  10     4211.33     4132.34    144.34 o 
  16   4  10     1142.12     1178.94     86.83 o 
  18   4  10     3882.04     3856.57    261.14 o 
  20   4  10      337.82      374.08     91.13 o 
 -27   5  10     2003.50     2582.35    404.98 o 
 -25   5  10     1952.35     2100.10    217.00 o 
 -23   5  10      622.30      734.76    175.50 o 
 -21   5  10     2846.31     2843.68    233.19 o 
 -19   5  10     7282.20     6977.95    330.39 o 
 -17   5  10     3879.94     3970.91    195.14 o 
 -15   5  10      661.37      664.74     89.12 o 
 -13   5  10      858.41      911.76    104.16 o 
 -11   5  10    10790.58    10437.35    365.09 o 
  -9   5  10     3738.27     3764.51    168.69 o 
  -7   5  10       11.23       16.25     42.64 o 
  -5   5  10     1567.80     1428.95     86.90 o 
  -3   5  10      155.21      125.93     66.38 o 
  -1   5  10      424.40      673.81    191.13 o 
   1   5  10      684.93      715.31     71.62 o 
   3   5  10      348.51      317.61     88.97 o 
   5   5  10     2733.64     3257.51    693.39 o 
   7   5  10     5710.90     5504.79    153.08 o 
   9   5  10     1835.23     1950.37    131.15 o 
  11   5  10      163.09      238.77     52.25 o 
  13   5  10     1864.69     1837.66    104.08 o 
  15   5  10     2475.53     2590.61    132.53 o 
  17   5  10      312.74      320.30     78.12 o 
  19   5  10      449.22      372.67    133.58 o 
 -24   6  10     1278.22     1281.07    187.77 o 
 -22   6  10      131.23      138.22    126.44 o 
 -20   6  10      125.75      196.75     99.78 o 
 -18   6  10       68.01       39.00     28.92 o 
 -16   6  10     2519.18     2885.29    375.80 o 
 -14   6  10     2584.16     2370.24    183.97 o 
 -12   6  10     4015.49     4127.31    156.38 o 
 -10   6  10    11199.79    10583.02    367.51 o 
  -8   6  10    16900.54    17039.08    387.73 o 
  -6   6  10    23466.39    23735.96    520.76 o 
  -4   6  10    36574.59    38069.20    901.53 o 
  -2   6  10    26341.94    26020.76    633.07 o 
   0   6  10     2576.40     3320.72    476.38 o 
   2   6  10    20993.94    21568.07    408.29 o 
   4   6  10     7556.32     7353.75    242.23 o 
   6   6  10     4228.66     4315.24    131.52 o 
   8   6  10     7260.81     6743.22    199.83 o 
  10   6  10     5433.03     5293.58    184.84 o 
  12   6  10     4174.91     4196.26    150.73 o 
  14   6  10     1834.37     2193.37    220.20 o 
  16   6  10      385.71      311.59    120.34 o 
  18   6  10     1483.15     1673.50    361.33 o 
 -23   7  10     2489.47     2829.56    280.99 o 
 -21   7  10      288.84      301.15    117.80 o 
 -19   7  10      132.47       90.86    130.86 o 
 -17   7  10      312.92      372.13    141.70 o 
 -15   7  10        2.97      -15.99     73.31 o 
 -13   7  10      110.28       99.75     92.29 o 
 -11   7  10      879.06      955.19    186.18 o 
  -9   7  10     1260.18     1184.15    127.06 o 
  -7   7  10      153.69      173.05     68.77 o 
  -5   7  10       47.45       62.26     53.02 o 
  -3   7  10      142.73      163.74     62.16 o 
  -1   7  10      635.40      630.58    100.05 o 
   1   7  10     5228.05     5102.57    182.73 o 
   3   7  10     3505.01     3181.17    559.52 o 
   5   7  10      772.71      785.37     92.23 o 
   7   7  10     7880.99     7684.38    302.44 o 
   9   7  10     6262.97     6218.35    239.65 o 
  11   7  10     5290.35     5232.63    289.75 o 
  13   7  10     4413.59     4008.29    231.15 o 
  15   7  10     2900.45     2901.13    346.15 o 
 -20   8  10      965.94     1057.31    290.96 o 
 -18   8  10       51.68      115.77    137.14 o 
 -16   8  10      577.02     2922.22   1185.02 o 
 -14   8  10       39.90       60.59     91.76 o 
 -12   8  10      115.47       86.19    144.91 o 
 -10   8  10     1919.27     2135.59    162.38 o 
  -8   8  10     4585.83     4434.88    211.14 o 
  -6   8  10     4243.39     4266.13    205.49 o 
  -4   8  10     4828.57     5097.03    252.93 o 
  -2   8  10    17428.47    17426.98    427.05 o 
   0   8  10    14943.96    14099.07    351.32 o 
   2   8  10     9989.88     9955.09    328.54 o 
   4   8  10      900.21     1414.20    581.78 o 
   6   8  10     2438.32     2777.15    200.57 o 
   8   8  10      375.72     1928.95    702.31 o 
  10   8  10      287.54     1365.45    507.00 o 
  12   8  10      212.00      164.64    338.18 o 
 -15   9  10      178.05      356.12     78.49 o 
 -13   9  10     1103.67     1336.86    281.07 o 
 -11   9  10     3242.13     3052.14    354.76 o 
  -9   9  10     2584.16     2938.41    381.44 o 
  -7   9  10     2823.33     6967.64   1969.22 o 
  -5   9  10     1991.99     2149.29    234.96 o 
  -3   9  10      269.46      290.97     90.19 o 
  -1   9  10       31.76      152.87    120.34 o 
   1   9  10       77.83       87.17     75.10 o 
   3   9  10      195.09       91.07    144.08 o 
   5   9  10     1021.71      598.65    407.42 o 
   7   9  10      853.80      287.83    233.56 o 
   9   9  10     2229.01     2367.10    342.61 o 
  -8  10  10       47.52      -50.89     88.43 o 
  -6  10  10      584.21      591.99    151.34 o 
  -4  10  10      166.86      131.07     90.97 o 
  -2  10  10        3.42     1476.08    855.22 o 
   0  10  10       33.90       30.67     62.84 o 
 -29   1  11       42.67       49.78    114.82 o 
 -27   1  11     1535.16     1510.66    252.60 o 
 -25   1  11     6113.64     5918.20    224.43 o 
 -23   1  11      905.40     1132.66     93.82 o 
 -21   1  11     1128.68     1303.29    106.16 o 
 -19   1  11      193.73      699.21    257.07 o 
 -17   1  11     1277.96     1378.54    107.63 o 
 -15   1  11      374.75      345.00     64.14 o 
 -13   1  11     2635.13     2384.07    115.89 o 
 -11   1  11     2481.60     2156.61     75.16 o 
  -9   1  11       55.89       51.22     34.31 o 
  -7   1  11     8113.02     9508.15    281.48 o 
  -5   1  11       90.31       81.68     51.23 o 
  -3   1  11    18971.74    18738.66    329.40 o 
  -1   1  11    16878.51    18764.87    315.09 o 
   1   1  11    10983.43    10990.08    216.59 o 
   3   1  11     1876.86     2138.16     94.61 o 
   5   1  11     5282.28     5287.34    129.34 o 
   7   1  11      872.86      975.22     73.87 o 
   9   1  11       87.96       29.61     37.07 o 
  11   1  11      516.75      444.56     70.89 o 
  13   1  11     1921.51     1742.08    117.21 o 
  15   1  11      397.70      377.75     90.06 o 
  17   1  11        3.08       30.16     44.91 o 
  19   1  11       14.37      -10.63     53.38 o 
  21   1  11       56.49       39.07     56.26 o 
 -30   2  11     5500.42     5878.35    653.97 o 
 -28   2  11     8992.34     8989.32    434.83 o 
 -26   2  11     6125.68     6223.61    386.72 o 
 -24   2  11     2496.29     2530.17    180.17 o 
 -22   2  11      522.29      479.43    131.87 o 
 -20   2  11     1381.94     1507.15     89.38 o 
 -18   2  11     6159.70     5889.08    250.00 o 
 -16   2  11     7567.92     7269.14    207.89 o 
 -14   2  11      352.94      250.50     66.60 o 
 -12   2  11       52.79      112.98     23.58 o 
 -10   2  11     7078.62     6521.81    156.20 o 
  -8   2  11     9131.32     9106.41    204.61 o 
  -6   2  11     1293.00     1001.78     61.03 o 
  -4   2  11      244.78      301.32     42.64 o 
  -2   2  11     9797.42     9132.06    245.64 o 
   0   2  11    42887.75    44364.01   1084.89 o 
   2   2  11    44665.58    45318.16   1155.58 o 
   4   2  11    56138.77    58750.23   1228.09 o 
   6   2  11    58008.17    60171.92   1370.49 o 
   8   2  11    30532.26    30467.55    685.47 o 
  10   2  11    20796.81    20207.04    494.83 o 
  12   2  11     4250.92     3983.47    221.70 o 
  14   2  11     3320.38     3207.83    190.89 o 
  16   2  11    11390.07    10954.81    360.32 o 
  18   2  11     2574.52     2600.16    131.05 o 
  20   2  11      190.58      181.86    112.93 o 
  22   2  11       85.83       65.78     83.13 o 
 -29   3  11     5877.62     6163.48    656.95 o 
 -27   3  11     4625.22     4420.93    223.63 o 
 -25   3  11     8681.04     8232.28    292.26 o 
 -23   3  11     8943.62     9601.95    501.74 o 
 -21   3  11     4499.73     4927.03    280.87 o 
 -19   3  11    15016.67    15803.67    505.19 o 
 -17   3  11     2599.62     2508.51    196.67 o 
 -15   3  11     2404.99     3057.61    346.42 o 
 -13   3  11       38.17       47.63     28.58 o 
 -11   3  11     2449.59     2313.74    113.34 o 
  -9   3  11     2856.17     4521.28    823.65 o 
  -7   3  11     8922.16     8292.68    202.51 o 
  -5   3  11    10720.03    10784.41    183.53 o 
  -3   3  11    22880.37    22897.74    377.29 o 
  -1   3  11    43578.25    44249.10    780.81 o 
   1   3  11     8643.76     8219.18    223.29 o 
   3   3  11    22926.35    22927.95    592.61 o 
   5   3  11    10700.58    10871.00    207.23 o 
   7   3  11     3327.87     3415.58    104.80 o 
   9   3  11      561.67      613.59     87.57 o 
  11   3  11      957.11     1046.29    117.42 o 
  13   3  11     2437.44     2545.66    119.00 o 
  15   3  11     1119.33     1191.46    126.57 o 
  17   3  11      127.33      116.25     68.14 o 
  19   3  11       23.77       60.97     88.50 o 
  21   3  11      992.74      980.86    166.78 o 
 -28   4  11     7927.62     8079.77    398.08 o 
 -26   4  11     5520.91     4947.15    198.13 o 
 -24   4  11      306.88      280.46    128.84 o 
 -22   4  11       14.45       36.37     75.01 o 
 -20   4  11       11.89       57.11     55.84 o 
 -18   4  11     2059.18     2085.42    157.74 o 
 -16   4  11      323.58      458.33     98.97 o 
 -14   4  11     1444.84     1573.08     69.50 o 
 -12   4  11     1819.70     2160.45    265.34 o 
 -10   4  11     2768.40     2844.65    143.14 o 
  -8   4  11       69.24       57.09     50.38 o 
  -6   4  11     9435.91     9119.82    232.44 o 
  -4   4  11     7926.01     7963.01    166.70 o 
  -2   4  11      633.08      603.26     52.25 o 
   0   4  11    15832.16    15834.35    306.48 o 
   2   4  11    28172.90    26958.11    452.02 o 
   4   4  11    53890.41    54346.19    974.57 o 
   6   4  11    21097.70    21215.29    389.80 o 
   8   4  11     9760.92     9906.37    236.85 o 
  10   4  11    24900.19    24667.51    498.91 o 
  12   4  11    20607.54    20775.85    456.96 o 
  14   4  11    26871.16    26655.98    546.45 o 
  16   4  11     9109.43     9007.70    219.53 o 
  18   4  11     1013.53     1074.25    117.27 o 
  20   4  11      973.40     1099.05    194.14 o 
 -27   5  11     3042.51     2627.83    341.42 o 
 -25   5  11     1550.25     1580.62    225.39 o 
 -23   5  11     3947.73     3027.92    343.52 o 
 -21   5  11     5774.88     5120.17    313.89 o 
 -19   5  11     1396.53     1282.76    184.93 o 
 -17   5  11     3355.84     3393.40    221.07 o 
 -15   5  11       46.83      362.67    138.24 o 
 -13   5  11      725.12      776.60     87.33 o 
 -11   5  11       47.63       61.94    111.68 o 
  -9   5  11     1302.47     2210.45    507.57 o 
  -7   5  11    21185.48    22635.96   1356.48 o 
  -5   5  11    16484.44    16941.03    382.39 o 
  -3   5  11    14145.42    14834.98    608.56 o 
  -1   5  11     4498.73     6353.45   1160.03 o 
   1   5  11     3541.20     3591.60    165.34 o 
   3   5  11     3759.62     5457.69   1304.04 o 
   5   5  11     4951.78     5281.10    327.90 o 
   7   5  11      697.70      883.13    155.32 o 
   9   5  11      101.88      133.97     58.48 o 
  11   5  11      549.24      898.29    289.02 o 
  13   5  11     2093.72     2104.37    119.79 o 
  15   5  11     1413.71     1381.58     81.23 o 
  17   5  11     1862.83     1887.08    205.77 o 
  19   5  11     3409.35     3780.28    433.91 o 
 -24   6  11       18.30       51.69    172.06 o 
 -22   6  11      490.89      446.75    180.67 o 
 -20   6  11     1189.46     1178.43    190.01 o 
 -18   6  11      758.35     1238.57    169.46 o 
 -16   6  11     3423.15     3352.73    233.97 o 
 -14   6  11     4988.83     5018.79    297.28 o 
 -12   6  11     2709.18     2725.04    120.65 o 
 -10   6  11     3662.34     3328.62    150.17 o 
  -8   6  11     2175.93     2156.57    141.70 o 
  -6   6  11     3256.26     3158.32    208.45 o 
  -4   6  11      964.11     1201.89    198.74 o 
  -2   6  11      215.01      116.29     79.11 o 
   0   6  11     3210.49     2997.60    120.16 o 
   2   6  11     3651.73     3410.35    212.30 o 
   4   6  11      655.74     2659.56    674.99 o 
   6   6  11      887.82     1612.25    329.58 o 
   8   6  11      794.66     1434.46    476.25 o 
  10   6  11      588.61     1306.19    495.50 o 
  12   6  11     1782.72     1793.82    121.81 o 
  14   6  11      792.41      906.61    138.73 o 
  16   6  11      242.43      253.02    208.13 o 
 -23   7  11       20.39      617.31    566.78 o 
 -21   7  11        2.83       52.86     82.43 o 
 -19   7  11        5.71       19.70    107.39 o 
 -17   7  11      258.12      503.81     90.60 o 
 -15   7  11      494.78      456.01    151.96 o 
 -13   7  11       65.07       37.73     74.83 o 
 -11   7  11      452.76      357.45     89.50 o 
  -9   7  11     3159.06     2967.91    151.65 o 
  -7   7  11      510.78      436.32    107.83 o 
  -5   7  11     3407.25     3265.63    146.93 o 
  -3   7  11        7.60        7.41     54.88 o 
  -1   7  11      177.15      197.95     58.66 o 
   1   7  11     1756.69     2090.94    262.40 o 
   3   7  11      646.70      615.96     74.29 o 
   5   7  11      662.32     3323.46   1164.75 o 
   7   7  11      153.58      164.86     63.17 o 
   9   7  11     3427.20     3371.22    109.67 o 
  11   7  11     2764.70     2788.09    118.05 o 
  13   7  11     2997.08     3301.24    610.28 o 
  15   7  11     1685.21     1370.87    281.33 o 
 -20   8  11     1928.47     2632.52    653.97 o 
 -18   8  11     6785.75     6691.90    416.33 o 
 -16   8  11     5600.48     5657.12    273.16 o 
 -14   8  11     2046.25     2261.46    195.65 o 
 -12   8  11     1268.04     1458.21    177.91 o 
 -10   8  11     7276.94     8226.20    699.87 o 
  -8   8  11     8755.83     8898.74    302.85 o 
  -6   8  11     6645.59     7167.83    622.13 o 
  -4   8  11     9193.29     9692.94    607.22 o 
  -2   8  11     2061.73     2037.80    116.84 o 
   0   8  11      627.03      736.72    124.10 o 
   2   8  11     2841.91     2795.25    307.38 o 
   4   8  11     1014.35     1000.11    196.13 o 
   6   8  11     1379.36     1106.86    247.46 o 
   8   8  11     3152.47     3115.23    248.59 o 
  10   8  11     2212.56     2821.80    853.58 o 
  12   8  11     1524.04      994.73    492.75 o 
 -15   9  11       57.06      401.71    168.85 o 
 -13   9  11      633.33      572.90    233.10 o 
 -11   9  11        8.16      -12.73    116.95 o 
  -9   9  11        0.39      119.50    191.69 o 
  -7   9  11       75.51       39.48    134.41 o 
  -5   9  11        1.40       39.94     65.97 o 
  -3   9  11       38.35       25.13     74.87 o 
  -1   9  11      606.47      749.37    145.40 o 
   1   9  11      274.17     1185.77    582.77 o 
   3   9  11        6.96     1516.19    512.42 o 
   5   9  11      205.54     1193.62    949.40 o 
   7   9  11      447.41     2479.37   1208.33 o 
  -8  10  11       17.97       98.52    106.14 o 
  -6  10  11      379.26     1524.70   1048.16 o 
  -4  10  11      724.30     3702.25    881.06 o 
  -2  10  11     2084.48     2313.94    652.24 o 
   0  10  11     3648.68     3546.16    565.43 o 
 -30   0  12     4983.12     4749.06    583.10 o 
 -28   0  12    27563.05    27122.92   2170.65 o 
 -26   0  12    34407.02    32664.39   1696.97 o 
 -24   0  12    30024.06    31386.75   2116.28 o 
 -22   0  12    22945.00    23128.22   1161.44 o 
 -20   0  12    11253.44    12062.26   1102.31 o 
 -18   0  12    27790.18    28755.33   1323.86 o 
 -16   0  12    19647.88    20498.16    917.46 o 
 -14   0  12      394.56      328.25    256.89 o 
 -12   0  12    30922.51    30346.61    884.62 o 
 -10   0  12     2730.33     2744.32    166.03 o 
  -8   0  12     1237.29      998.66    135.65 o 
  -6   0  12    23027.66    24595.73    552.72 o 
  -4   0  12     2275.40     2091.26    202.05 o 
  -2   0  12     3222.74     3206.44    169.69 o 
   0   0  12     3252.20     3567.17    122.35 o 
   2   0  12      641.60      681.27     48.90 o 
   4   0  12    27764.65    29087.93    802.44 o 
   6   0  12     6842.44     6707.68    263.34 o 
   8   0  12    17469.68    18069.00    521.07 o 
  10   0  12    17466.66    17810.55    624.54 o 
  12   0  12     3596.96     3496.21    195.59 o 
  14   0  12     9511.20     9283.24    353.39 o 
  16   0  12     5580.48     5884.20    280.36 o 
  18   0  12    15316.74    14665.38    649.39 o 
  20   0  12     5004.24     4795.90    375.00 o 
 -29   1  12      844.35     1045.36    207.39 o 
 -27   1  12     1441.13     1648.43    310.77 o 
 -25   1  12       58.35       88.63     43.78 o 
 -23   1  12      377.75      380.71     68.26 o 
 -21   1  12     2259.87     2144.81    157.44 o 
 -19   1  12     8106.67     8291.69    263.81 o 
 -17   1  12    12653.02    11514.93    306.19 o 
 -15   1  12     4374.73     4898.13    169.45 o 
 -13   1  12     5535.96     5555.60    297.83 o 
 -11   1  12     2717.50     2810.25     80.77 o 
  -9   1  12     1662.96     2095.86    109.62 o 
  -7   1  12     6756.15     6645.40    191.66 o 
  -5   1  12     2321.70     2449.96     92.65 o 
  -3   1  12     5816.42     5687.40    129.49 o 
  -1   1  12    25509.62    26868.01    493.19 o 
   1   1  12    55528.06    58685.43   1191.21 o 
   3   1  12    53342.41    53440.96    974.27 o 
   5   1  12    58705.55    59880.16   1096.44 o 
   7   1  12    50929.18    51844.42    978.35 o 
   9   1  12    14303.60    14184.72    294.82 o 
  11   1  12    18394.75    18292.32    382.14 o 
  13   1  12     2561.65     2555.07    110.28 o 
  15   1  12     1079.53     1127.79    133.38 o 
  17   1  12     2403.24     2466.32    147.46 o 
  19   1  12      597.18      529.25    137.44 o 
  21   1  12      137.32      129.86     61.93 o 
 -30   2  12     3026.67     3086.33    342.98 o 
 -28   2  12     8782.97     9388.26    501.38 o 
 -26   2  12    11224.45    11765.26    412.08 o 
 -24   2  12    10999.29    10574.85    555.53 o 
 -22   2  12     3702.08     3966.53    331.86 o 
 -20   2  12      147.94       59.85     97.66 o 
 -18   2  12      212.06      233.33     83.79 o 
 -16   2  12     7910.56     8205.81    287.49 o 
 -14   2  12     1296.20     1201.91     79.82 o 
 -12   2  12        7.45       18.25     24.08 o 
 -10   2  12      604.00      505.68     47.37 o 
  -8   2  12      516.93      399.91     53.53 o 
  -6   2  12        7.02       19.62     33.48 o 
  -4   2  12       11.35       10.78     30.87 o 
  -2   2  12      575.62      524.36     79.25 o 
   0   2  12       84.48       61.91     91.09 o 
   2   2  12     1613.18     1849.98    169.66 o 
   4   2  12     2579.79     2284.71     93.02 o 
   6   2  12     1158.14     1146.86     81.90 o 
   8   2  12     1122.04     1197.03     68.98 o 
  10   2  12     1527.93     1431.09    130.66 o 
  12   2  12     3249.49     3109.12    172.63 o 
  14   2  12    18216.18    18209.78    483.54 o 
  16   2  12    15101.40    14831.75    434.20 o 
  18   2  12     2694.57     2724.10    213.05 o 
  20   2  12     3093.71     3099.80    175.74 o 
 -29   3  12      481.61      589.68    188.68 o 
 -27   3  12      782.00     1193.03    292.10 o 
 -25   3  12      490.42      526.25    180.26 o 
 -23   3  12        6.69       31.44     86.09 o 
 -21   3  12       21.94       17.35     64.86 o 
 -19   3  12     5240.34     5395.43    250.61 o 
 -17   3  12     9554.84     9611.21    323.91 o 
 -15   3  12     2424.16     2473.16    157.67 o 
 -13   3  12     5590.07     5473.88    178.00 o 
 -11   3  12     1633.06     1772.93    113.72 o 
  -9   3  12     5209.31     5188.22    446.34 o 
  -7   3  12     1507.90     1273.39     75.06 o 
  -5   3  12     3899.85     3670.97    111.87 o 
  -3   3  12      792.76      737.75     45.07 o 
  -1   3  12      699.25      928.92    248.83 o 
   1   3  12     1388.14     2172.83    408.18 o 
   3   3  12     3350.83     4889.22   1239.70 o 
   5   3  12     3432.05     3429.99    108.12 o 
   7   3  12     1542.56     1476.56     91.32 o 
   9   3  12     4272.08     4304.88    218.44 o 
  11   3  12     2260.81     2345.20    274.72 o 
  13   3  12      322.94      333.78     66.70 o 
  15   3  12      137.88       81.96     79.98 o 
  17   3  12       78.94       72.87     78.58 o 
  19   3  12      120.49       73.48     59.99 o 
 -28   4  12      112.23      127.20    118.61 o 
 -26   4  12     1671.00     4067.89   1113.46 o 
 -24   4  12     4069.53     4015.35    264.91 o 
 -22   4  12      756.44     1043.51    163.74 o 
 -20   4  12      483.93      480.63    121.35 o 
 -18   4  12     5305.61     5047.65    245.17 o 
 -16   4  12     4219.54     4362.59    208.59 o 
 -14   4  12     6066.08     5440.84    165.86 o 
 -12   4  12      874.93      919.86    124.71 o 
 -10   4  12     1045.26      838.10    101.95 o 
  -8   4  12     7662.41     7799.10    185.62 o 
  -6   4  12     2236.47     2178.15    112.05 o 
  -4   4  12      569.31      646.64     71.76 o 
  -2   4  12       82.04       90.46     31.49 o 
   0   4  12      713.18      676.31     46.24 o 
   2   4  12      725.21      822.48    127.51 o 
   4   4  12     1280.28     1275.28     61.32 o 
   6   4  12     4136.29     3809.73    125.92 o 
   8   4  12     6638.81     6444.82    160.52 o 
  10   4  12      240.86      248.68     58.74 o 
  12   4  12       99.49       50.84     48.50 o 
  14   4  12      100.55       71.45     60.74 o 
  16   4  12      358.22      629.08    134.81 o 
  18   4  12       52.71       90.89     59.63 o 
 -27   5  12        1.12      -15.10     93.71 o 
 -25   5  12       20.47       18.45    102.66 o 
 -23   5  12       42.40       68.79    110.28 o 
 -21   5  12       27.09       10.82    106.21 o 
 -19   5  12      302.49      347.73    125.33 o 
 -17   5  12       28.96      -37.89     97.93 o 
 -15   5  12     2530.71     2706.49    107.33 o 
 -13   5  12     2073.09     2375.72    260.37 o 
 -11   5  12      379.00      677.59    216.60 o 
  -9   5  12     2480.73     2512.80    131.54 o 
  -7   5  12    10851.77    10484.38    285.02 o 
  -5   5  12     1916.30     2121.00    165.12 o 
  -3   5  12     5082.12     4789.55    144.22 o 
  -1   5  12     7213.37     7527.15    178.30 o 
   1   5  12     9693.70     9263.03    248.09 o 
   3   5  12    15488.99    15629.06    308.47 o 
   5   5  12     2674.52     2775.12     98.62 o 
   7   5  12     1592.57     1768.85     85.03 o 
   9   5  12    15040.06    14872.23    437.03 o 
  11   5  12    11151.76    11039.56    279.37 o 
  13   5  12     5641.07     5685.06    152.89 o 
  15   5  12     1054.38     1052.36     76.61 o 
  17   5  12     3705.64     3599.16    410.37 o 
 -24   6  12     7602.11     7504.19    541.45 o 
 -22   6  12     8980.73     9261.75    423.33 o 
 -20   6  12     4715.71     4527.61    293.02 o 
 -18   6  12     4579.92     4207.79    145.07 o 
 -16   6  12     5084.78     4784.38    337.38 o 
 -14   6  12     5146.27     5254.32    229.21 o 
 -12   6  12      827.79      937.41     84.65 o 
 -10   6  12     1004.32     1276.58    249.02 o 
  -8   6  12      285.23      237.46     61.73 o 
  -6   6  12     2780.19     2626.45    111.04 o 
  -4   6  12     7564.90     7177.19    203.81 o 
  -2   6  12        2.27       21.90     25.47 o 
   0   6  12    10786.22    10032.24    244.66 o 
   2   6  12      169.38     1478.10    733.04 o 
   4   6  12     3301.32     3804.99    820.83 o 
   6   6  12     2863.96     3646.97    896.59 o 
   8   6  12     3543.05     3579.86    121.45 o 
  10   6  12     3526.61     3299.02    167.55 o 
  12   6  12     5895.50     5744.43    157.18 o 
  14   6  12     8101.45     7764.00    467.25 o 
  16   6  12     3439.73     3439.38    413.82 o 
 -23   7  12       81.43       71.19    134.35 o 
 -21   7  12     1516.37     1754.10    244.59 o 
 -19   7  12      375.65      701.94    152.60 o 
 -17   7  12      427.45     1905.72    664.21 o 
 -15   7  12     1836.60     1678.19    211.49 o 
 -13   7  12       21.18       45.54     65.70 o 
 -11   7  12        3.31        8.51     42.29 o 
  -9   7  12      366.65      319.90     90.96 o 
  -7   7  12       14.30       20.59     52.75 o 
  -5   7  12       50.92       39.89     45.25 o 
  -3   7  12     9627.76    10546.93    990.10 o 
  -1   7  12     2915.67     3184.10    196.73 o 
   1   7  12     2387.96     2545.43    283.39 o 
   3   7  12     4565.11     5002.86    462.70 o 
   5   7  12     4938.03     4785.65    205.34 o 
   7   7  12    10081.26     9649.08    285.39 o 
   9   7  12     7925.35     7762.09    246.73 o 
  11   7  12     5969.33     5803.25    417.83 o 
  13   7  12     5893.74     5603.58    426.77 o 
 -20   8  12     2204.29     2232.80    332.87 o 
 -18   8  12     2615.57     2747.28    287.85 o 
 -16   8  12     1593.75     5829.17   2104.23 o 
 -14   8  12      287.61     1523.00    646.66 o 
 -12   8  12        8.77      983.99    349.89 o 
 -10   8  12      550.37      510.59    114.45 o 
  -8   8  12     1059.24     1064.27    102.11 o 
  -6   8  12     4633.33     4583.95    205.12 o 
  -4   8  12     4667.27     4925.33    250.27 o 
  -2   8  12      328.47      403.71     71.04 o 
   0   8  12      100.25       66.10     46.22 o 
   2   8  12        3.73        4.23     56.76 o 
   4   8  12      158.02      296.82     89.14 o 
   6   8  12       15.52       18.04     38.63 o 
   8   8  12     2429.16     1967.14    379.07 o 
  10   8  12      881.82      948.46    313.61 o 
 -15   9  12     2103.16     2035.98    163.36 o 
 -13   9  12     1142.25     1299.63    352.04 o 
 -11   9  12      539.20      469.82    209.41 o 
  -9   9  12      985.09     1077.39    264.38 o 
  -7   9  12        3.60      604.21    340.59 o 
  -5   9  12       22.08       74.44     65.92 o 
  -3   9  12      109.63      137.75    112.25 o 
  -1   9  12      131.14      230.66    155.34 o 
   1   9  12     1616.96     1359.57    236.02 o 
   3   9  12     1816.93     2027.25    337.76 o 
   5   9  12     2553.03     2864.63    293.99 o 
  -6  10  12     4423.97     4621.02    347.56 o 
  -4  10  12     5126.47     5274.42    376.01 o 
 -29   1  13     3363.65     2988.50   1023.51 o 
 -27   1  13     4270.37     4545.24    359.69 o 
 -25   1  13     5221.44     4836.70    282.61 o 
 -23   1  13     3042.29     3243.28    284.29 o 
 -21   1  13     1542.80     1747.44    186.43 o 
 -19   1  13       36.54      352.15    144.43 o 
 -17   1  13     7671.83     7372.69    273.77 o 
 -15   1  13      739.50      807.93     95.20 o 
 -13   1  13     2733.88     2645.71     75.21 o 
 -11   1  13      129.96      117.30     40.91 o 
  -9   1  13     1375.25     1885.58    154.79 o 
  -7   1  13        8.07       20.80     47.31 o 
  -5   1  13     2699.52     2735.09    117.71 o 
  -3   1  13      330.39      363.33     38.70 o 
  -1   1  13      830.41      758.90     34.70 o 
   1   1  13      102.84      102.63     40.49 o 
   3   1  13     3742.11     3698.17    103.59 o 
   5   1  13     8080.95     8096.83    185.65 o 
   7   1  13    12023.06    11862.89    244.67 o 
   9   1  13     2182.45     2120.84    118.73 o 
  11   1  13     1777.10     1842.09    106.04 o 
  13   1  13     4077.91     4003.98    162.83 o 
  15   1  13     4183.77     4095.50    142.48 o 
  17   1  13     4259.28     4090.76    154.52 o 
  19   1  13     1032.91      981.73    106.87 o 
  21   1  13      603.14      614.33     98.12 o 
 -30   2  13      745.67      645.65    192.74 o 
 -28   2  13      651.15      760.92    263.57 o 
 -26   2  13     3446.95     3345.56    175.81 o 
 -24   2  13    17153.69    17234.52    445.61 o 
 -22   2  13    13513.03    13478.83    705.72 o 
 -20   2  13    12645.24    12431.61    642.15 o 
 -18   2  13    33412.52    34175.44    818.18 o 
 -16   2  13    27656.13    27506.77    550.80 o 
 -14   2  13    10642.44    10613.24    178.89 o 
 -12   2  13    11019.17    10680.84    213.95 o 
 -10   2  13     7362.72     6513.33    167.01 o 
  -8   2  13      306.69      206.45     39.14 o 
  -6   2  13      993.47      803.72    251.78 o 
  -4   2  13      217.77      586.55    190.02 o 
  -2   2  13      428.96      737.49    306.94 o 
   0   2  13     1113.24     1123.34    116.98 o 
   2   2  13     2278.46     2248.20    146.36 o 
   4   2  13     8300.66     8236.59    237.46 o 
   6   2  13     3607.15     3774.19    141.35 o 
   8   2  13      114.95      162.10     59.84 o 
  10   2  13       54.94       27.62     52.85 o 
  12   2  13     1973.84     1922.51    139.09 o 
  14   2  13      766.56      828.52    105.83 o 
  16   2  13       34.79        7.56     53.96 o 
  18   2  13       20.36       12.90     64.16 o 
  20   2  13        5.23      -20.37     89.01 o 
 -29   3  13     6693.42     7024.27    347.53 o 
 -27   3  13    13324.76    13192.50    402.03 o 
 -25   3  13    15640.43    15447.56    573.54 o 
 -23   3  13    13603.05    13422.31    420.27 o 
 -21   3  13    10050.09    10814.11    377.98 o 
 -19   3  13     5420.49     5298.28    246.62 o 
 -17   3  13      280.14      227.16     86.75 o 
 -15   3  13     6694.24     7032.70    243.14 o 
 -13   3  13        4.78       18.82     47.31 o 
 -11   3  13     3658.11     3313.39    157.72 o 
  -9   3  13     3484.03     3295.21    123.15 o 
  -7   3  13      281.24      636.27    156.77 o 
  -5   3  13     5705.87     5817.66    125.33 o 
  -3   3  13        2.25        3.63      8.72 o 
  -1   3  13       74.80      121.94     98.77 o 
   1   3  13     5447.80     5702.56    255.22 o 
   3   3  13    13014.78    12907.65    347.50 o 
   5   3  13    43291.37    44233.08   1237.96 o 
   7   3  13    13912.59    14228.68    272.10 o 
   9   3  13    14007.70    13845.01    278.86 o 
  11   3  13    28523.19    27260.27    623.61 o 
  13   3  13    17216.01    16855.24    390.39 o 
  15   3  13    23337.16    22847.63    636.50 o 
  17   3  13    12388.19    11990.78    467.47 o 
  19   3  13     8765.32     8931.84    360.27 o 
 -28   4  13     2474.82     2405.44    134.16 o 
 -26   4  13     3662.38     3744.49    276.45 o 
 -24   4  13     7188.20     7327.40    339.76 o 
 -22   4  13    10966.99    10692.62    477.12 o 
 -20   4  13    11540.73    11371.56    481.22 o 
 -18   4  13    12822.20    12898.27    342.72 o 
 -16   4  13    11158.22     9919.90   1331.87 o 
 -14   4  13    29047.46    28847.55    664.42 o 
 -12   4  13    16348.54    16364.51    412.26 o 
 -10   4  13     3685.24     3511.11    206.55 o 
  -8   4  13      426.02      440.57     61.19 o 
  -6   4  13     1206.57     1098.01     63.99 o 
  -4   4  13     3159.46     3031.12    107.96 o 
  -2   4  13       18.85       46.67     45.06 o 
   0   4  13    10657.49    10201.16    315.49 o 
   2   4  13     7505.98     7301.86    272.26 o 
   4   4  13    16602.05    16234.71    498.90 o 
   6   4  13     3875.70     3986.81    112.87 o 
   8   4  13     3276.33     3275.78     95.93 o 
  10   4  13     2710.38     2611.56    105.84 o 
  12   4  13       37.79       45.90     29.31 o 
  14   4  13      674.53      672.90     63.20 o 
  16   4  13     1526.34     1680.41    158.23 o 
  18   4  13      948.87      931.79    192.24 o 
 -27   5  13     2556.45     2599.70    230.45 o 
 -25   5  13     3959.09     3884.61    312.43 o 
 -23   5  13     5186.24     4824.84    306.07 o 
 -21   5  13    10547.66    10591.19    384.85 o 
 -19   5  13      913.05      989.59    202.00 o 
 -17   5  13       56.96       35.82     32.23 o 
 -15   5  13       47.32       41.55     90.05 o 
 -13   5  13      879.63      819.40    133.34 o 
 -11   5  13     1250.21     1712.39    388.97 o 
  -9   5  13       21.07       41.35     46.41 o 
  -7   5  13     4435.70     4526.30    177.22 o 
  -5   5  13     2852.69     2829.92    116.41 o 
  -3   5  13      649.35      688.54     55.63 o 
  -1   5  13      424.24      460.58     53.27 o 
   1   5  13       17.85       21.09     29.17 o 
   3   5  13     1009.84     1064.16    138.02 o 
   5   5  13      189.22      244.31     28.41 o 
   7   5  13      497.22      610.21     65.01 o 
   9   5  13     8912.06     9187.72    505.47 o 
  11   5  13    17606.76    17296.23    368.50 o 
  13   5  13    10626.72    10734.75    270.14 o 
  15   5  13    10949.02    11017.79    612.78 o 
  17   5  13     5480.63     5407.87    383.08 o 
 -24   6  13      282.27      574.31    197.96 o 
 -22   6  13     2969.02     3210.79    324.44 o 
 -20   6  13     4216.94     4058.24    276.04 o 
 -18   6  13     4824.62     4662.87    135.36 o 
 -16   6  13     8791.79    10678.73    975.34 o 
 -14   6  13     5905.59     8363.73   1293.80 o 
 -12   6  13     2615.28     2720.40    149.90 o 
 -10   6  13       85.16      114.46     58.97 o 
  -8   6  13      315.06      256.46     82.51 o 
  -6   6  13      426.29      750.42    228.86 o 
  -4   6  13     5045.39     5624.57    433.17 o 
  -2   6  13       28.22       43.92     47.82 o 
   0   6  13       23.28       32.91     45.14 o 
   2   6  13     3215.17     3589.62    414.24 o 
   4   6  13     4128.97     3824.34    116.89 o 
   6   6  13     6421.36     6142.79    317.45 o 
   8   6  13     1907.80     2155.95    323.79 o 
  10   6  13       86.22       90.84     42.55 o 
  12   6  13      449.98      400.94    220.64 o 
  14   6  13       26.32      -24.01    112.82 o 
 -23   7  13      551.36      592.66    200.81 o 
 -21   7  13        3.28      -18.61    101.92 o 
 -19   7  13      423.95      217.21    172.36 o 
 -17   7  13     2606.04     2486.01    291.72 o 
 -15   7  13     5447.34     7462.52   1137.23 o 
 -13   7  13     2179.58     1938.83    144.19 o 
 -11   7  13      147.89      150.08     51.73 o 
  -9   7  13     4701.62     4780.35    235.60 o 
  -7   7  13     5588.38     5760.87    241.47 o 
  -5   7  13     8974.71     8440.93    318.30 o 
  -3   7  13     9780.27     9849.62    246.84 o 
  -1   7  13     2656.53     2638.07    102.76 o 
   1   7  13      893.86     1079.98    212.57 o 
   3   7  13     2735.59     2463.37    124.39 o 
   5   7  13     2125.20     2008.29    148.06 o 
   7   7  13        7.72        8.80     31.84 o 
   9   7  13      116.38      592.97    399.58 o 
  11   7  13      395.92      356.60    228.93 o 
  13   7  13       43.71       42.74    133.53 o 
 -20   8  13      805.61     1005.86    293.10 o 
 -18   8  13        8.24       39.83    107.95 o 
 -16   8  13       52.27        1.24    144.77 o 
 -14   8  13      150.33      772.42    410.64 o 
 -12   8  13      105.93      466.78    292.47 o 
 -10   8  13     1800.67     2077.84    131.34 o 
  -8   8  13     1743.12     2298.62    417.16 o 
  -6   8  13      756.14      778.87    128.45 o 
  -4   8  13     2802.57     2769.35    130.52 o 
  -2   8  13      451.29      615.83    166.79 o 
   0   8  13       73.94      123.64     59.27 o 
   2   8  13       46.72      149.33     69.89 o 
   4   8  13        7.65       -0.81     23.44 o 
   6   8  13      409.96      559.25    206.96 o 
   8   8  13      112.79       88.10    149.91 o 
  10   8  13      401.34      368.88    255.56 o 
 -15   9  13     1629.28     1432.03    267.08 o 
 -13   9  13      172.88     1258.36    641.96 o 
 -11   9  13      332.57      270.06    182.77 o 
  -9   9  13      757.70     1089.65    391.66 o 
  -7   9  13     1171.56     1386.29    392.34 o 
  -5   9  13      663.33      949.70    280.74 o 
  -3   9  13     2444.74     3491.26    694.11 o 
  -1   9  13      235.52      735.83    640.53 o 
   1   9  13      313.65      368.28    243.68 o 
   3   9  13     1312.52     1445.39    255.03 o 
   5   9  13     2090.41     3376.26    689.12 o 
 -30   0  14      695.88      612.32    326.89 o 
 -28   0  14     3024.52     3312.38    886.20 o 
 -26   0  14     3751.84     3244.42    453.29 o 
 -24   0  14     3439.58     3198.89    420.67 o 
 -22   0  14       57.38       59.13    292.91 o 
 -20   0  14      748.61      825.72    241.94 o 
 -18   0  14     8186.41     7787.56    847.46 o 
 -16   0  14     8892.22     8240.86    494.07 o 
 -14   0  14    11326.16    10718.33    316.76 o 
 -12   0  14    10027.11     9964.22    305.81 o 
 -10   0  14    18122.23    16907.34    495.43 o 
  -8   0  14       67.26       91.18     44.81 o 
  -6   0  14    12260.35    11319.93    300.57 o 
  -4   0  14     3309.69     3063.35    197.38 o 
  -2   0  14     2976.32     3166.09    149.68 o 
   0   0  14      413.95      536.02     77.55 o 
   2   0  14     8564.55     7880.87    245.94 o 
   4   0  14     7357.28     7252.36    204.29 o 
   6   0  14    28824.72    29576.74    753.30 o 
   8   0  14    27718.47    29272.94    895.76 o 
  10   0  14     4362.71     4998.12    265.36 o 
  12   0  14    23588.48    23669.95    799.27 o 
  14   0  14    19421.75    18413.81    847.80 o 
  16   0  14    20176.99    20463.58    682.01 o 
  18   0  14    10815.21    10950.10    424.29 o 
  20   0  14     3835.12     3743.32    325.97 o 
 -29   1  14     4629.79     4778.76    718.18 o 
 -27   1  14    16229.67    16664.85    735.00 o 
 -25   1  14    20185.04    18980.02    785.98 o 
 -23   1  14    34402.14    33727.18    793.86 o 
 -21   1  14    30616.22    31128.69    689.72 o 
 -19   1  14    13831.20    14179.17    368.11 o 
 -17   1  14    58843.03    61840.43   1429.19 o 
 -15   1  14    39579.89    38983.97    904.44 o 
 -13   1  14    23139.07    23718.63    602.45 o 
 -11   1  14    44928.89    48379.00    921.76 o 
  -9   1  14     2449.51     2341.52     86.87 o 
  -7   1  14      580.75      419.47     75.48 o 
  -5   1  14     1455.09     1334.10     77.32 o 
  -3   1  14      483.37      662.77     44.42 o 
  -1   1  14     3652.29     3555.72     82.62 o 
   1   1  14     2339.04     2464.00     94.44 o 
   3   1  14       38.33       59.49     27.56 o 
   5   1  14      948.98     1132.86     65.18 o 
   7   1  14       55.39      111.71     45.84 o 
   9   1  14     2009.39     2105.91    106.08 o 
  11   1  14       20.17       49.29     49.26 o 
  13   1  14     1118.40     1122.34     78.88 o 
  15   1  14     8632.85     8432.18    197.10 o 
  17   1  14     9064.33     8969.09    273.44 o 
  19   1  14     6701.08     6567.62    263.38 o 
 -30   2  14      115.94       77.36    125.78 o 
 -28   2  14      736.63      658.33    247.59 o 
 -26   2  14     1502.86     1915.04    140.78 o 
 -24   2  14     2827.13     2943.82    157.92 o 
 -22   2  14      622.93      523.45    158.91 o 
 -20   2  14    10968.08    10853.82    426.67 o 
 -18   2  14      167.37      708.47    293.00 o 
 -16   2  14      657.28      735.02    125.39 o 
 -14   2  14     8648.26     8087.27    190.63 o 
 -12   2  14    10442.34    11500.15    699.88 o 
 -10   2  14    10273.86     9833.95    247.21 o 
  -8   2  14     5430.69     4884.32    151.41 o 
  -6   2  14     7689.31     7363.25    164.08 o 
  -4   2  14     3951.92     4157.84     90.55 o 
  -2   2  14     6024.95     5973.53    211.96 o 
   0   2  14      248.09      290.79     84.99 o 
   2   2  14       93.47       80.61     65.11 o 
   4   2  14    16200.79    16484.46    404.21 o 
   6   2  14    11404.64    11862.22    269.64 o 
   8   2  14     5499.08     5960.17    186.38 o 
  10   2  14     4953.40     4905.68    208.34 o 
  12   2  14    10835.80    10639.83    284.16 o 
  14   2  14      492.26      471.13     73.84 o 
  16   2  14     5449.16     5251.14    179.32 o 
  18   2  14     1216.47     1168.80    104.99 o 
 -29   3  14        1.06       29.95     93.97 o 
 -27   3  14      695.22      915.33    122.53 o 
 -25   3  14      147.74      236.91    177.80 o 
 -23   3  14       22.07       38.42     84.69 o 
 -21   3  14     5453.81     5334.05    260.95 o 
 -19   3  14     7006.16     6869.56    285.94 o 
 -17   3  14      607.83      708.86     92.22 o 
 -15   3  14      684.39      645.51     44.66 o 
 -13   3  14     2239.02     2348.26    118.10 o 
 -11   3  14      309.59      467.38     75.38 o 
  -9   3  14        0.29       35.80     59.91 o 
  -7   3  14     1008.61     1004.51     68.18 o 
  -5   3  14     2287.03     2230.40     79.40 o 
  -3   3  14     7122.94     7265.88    346.87 o 
  -1   3  14      752.23     1364.12    301.09 o 
   1   3  14      502.43      505.43    160.79 o 
   3   3  14       64.39       69.93     84.31 o 
   5   3  14     1349.54     1134.24    119.10 o 
   7   3  14    12668.31    12072.58    220.55 o 
   9   3  14     3128.06     2945.63    101.10 o 
  11   3  14     1236.92     1226.83     81.61 o 
  13   3  14     1525.07     1417.15    139.73 o 
  15   3  14      893.99      734.94    116.96 o 
  17   3  14       85.68       50.45     75.02 o 
  19   3  14      315.41      297.35    168.59 o 
 -28   4  14       11.24      301.65    145.14 o 
 -26   4  14        1.67       -2.18     63.97 o 
 -24   4  14     1722.21     1778.89    275.21 o 
 -22   4  14     1365.91     1337.25    221.79 o 
 -20   4  14      443.33      476.78    179.03 o 
 -18   4  14      395.63      387.75    191.08 o 
 -16   4  14     1107.57      883.07    203.95 o 
 -14   4  14      584.23      571.08    124.81 o 
 -12   4  14     3031.66     5150.69   1524.30 o 
 -10   4  14      217.28      137.26     62.92 o 
  -8   4  14      379.40      428.39     70.89 o 
  -6   4  14       20.39       19.18     33.01 o 
  -4   4  14     1229.85     1183.12     63.00 o 
  -2   4  14     3251.81     3149.93    316.73 o 
   0   4  14       73.74       53.09     56.84 o 
   2   4  14        8.80        4.59     52.55 o 
   4   4  14      127.27      117.37     90.17 o 
   6   4  14        3.96        5.21     50.62 o 
   8   4  14        3.70       40.42     38.91 o 
  10   4  14      142.09      131.67     38.80 o 
  12   4  14      765.72      710.46     70.79 o 
  14   4  14      354.62      471.70    117.03 o 
  16   4  14      431.85      583.53    160.62 o 
  18   4  14      571.27      640.06    215.60 o 
 -27   5  14     2542.30     2837.40    301.63 o 
 -25   5  14     3186.44     3051.84    165.72 o 
 -23   5  14     4459.82     4052.72    197.75 o 
 -21   5  14     2302.29     2054.36    134.19 o 
 -19   5  14     6328.63     6578.10    315.04 o 
 -17   5  14     9151.58     8261.36    471.10 o 
 -15   5  14    15040.47    14870.09    316.55 o 
 -13   5  14    16275.57    15876.43    614.36 o 
 -11   5  14     1665.14     1688.93    119.76 o 
  -9   5  14     5559.75     6678.73    758.66 o 
  -7   5  14     9555.49    11095.98    887.43 o 
  -5   5  14    10522.60    10931.64    523.72 o 
  -3   5  14    15658.03    15557.67    294.98 o 
  -1   5  14      398.05      334.04     46.19 o 
   1   5  14      126.46      184.11    122.65 o 
   3   5  14     3480.13     3156.80    163.62 o 
   5   5  14     2743.49     2988.34    250.26 o 
   7   5  14     5867.62     6059.99    334.56 o 
   9   5  14     3893.06     3802.97    143.01 o 
  11   5  14     2057.87     1884.92    142.28 o 
  13   5  14      606.12      521.79    165.49 o 
  15   5  14     1069.95      835.39    238.75 o 
 -24   6  14      578.35      878.21    181.22 o 
 -22   6  14     1750.56     3074.28    492.57 o 
 -20   6  14      685.79     1157.09    190.14 o 
 -18   6  14      299.37      295.21    109.50 o 
 -16   6  14     1025.44     1206.94    252.81 o 
 -14   6  14      265.49      277.59     76.76 o 
 -12   6  14     4240.19     4377.68    200.39 o 
 -10   6  14     5963.63     5727.01    184.62 o 
  -8   6  14     2244.24     3014.16    509.81 o 
  -6   6  14     1314.44     1628.71    216.36 o 
  -4   6  14     4107.53     3856.15    128.06 o 
  -2   6  14     2630.98     2754.38    120.50 o 
   0   6  14        6.99     2165.23   1160.82 o 
   2   6  14     1571.35     1576.74     58.93 o 
   4   6  14      656.97      709.26     47.21 o 
   6   6  14     3341.99     3190.90     78.51 o 
   8   6  14     2140.43     2119.55     67.47 o 
  10   6  14     5110.19     4690.76    296.18 o 
  12   6  14     1801.12     1732.23    243.98 o 
  14   6  14     2910.33     2688.91    366.16 o 
 -21   7  14     6633.23     6527.52    445.44 o 
 -19   7  14    13195.70    13109.44    735.68 o 
 -17   7  14    15529.48    14547.42    547.40 o 
 -15   7  14    13477.00    13970.42    416.39 o 
 -13   7  14     6167.71     6918.20    523.67 o 
 -11   7  14     2014.02     1904.85    154.35 o 
  -9   7  14     1256.15     1256.49    114.60 o 
  -7   7  14     1108.85     1131.97     93.85 o 
  -5   7  14      235.87      427.46    130.55 o 
  -3   7  14      232.10      194.22     74.88 o 
  -1   7  14      472.71      544.46    119.37 o 
   1   7  14     1099.40     1218.13    110.06 o 
   3   7  14       39.86       72.18     40.89 o 
   5   7  14        0.60       25.22     31.36 o 
   7   7  14        0.55      963.65    702.72 o 
   9   7  14       92.07       91.28    171.29 o 
  11   7  14      108.57       53.99    249.59 o 
 -18   8  14      458.51      343.07    154.03 o 
 -16   8  14     4013.64     3953.20    502.71 o 
 -14   8  14     5661.39     5712.93    250.71 o 
 -12   8  14     4569.83     4578.25    214.95 o 
 -10   8  14     4018.73     3938.25    200.78 o 
  -8   8  14     2403.32     2527.95    144.44 o 
  -6   8  14     1151.80     2019.94    569.73 o 
  -4   8  14       97.02      394.63    184.04 o 
  -2   8  14        9.08       29.75     59.08 o 
   0   8  14     2301.01     2433.86    196.90 o 
   2   8  14      234.63      656.39    368.24 o 
   4   8  14       30.08     1680.86    608.33 o 
   6   8  14      662.80     2527.65    633.42 o 
   8   8  14     2600.83     2556.11    322.52 o 
 -15   9  14      301.55      221.55    150.87 o 
 -13   9  14      476.76     1071.80    315.90 o 
 -11   9  14      149.24      416.15    173.69 o 
  -9   9  14      198.72      665.41    332.85 o 
  -7   9  14     1357.64     1884.67    287.86 o 
  -5   9  14     1249.95     1888.64    936.49 o 
  -3   9  14     3169.20     3606.66    314.76 o 
  -1   9  14     2935.75     2408.51    680.28 o 
   1   9  14      110.29      183.46    157.47 o 
   3   9  14      745.43      616.57    168.19 o 
 -29   1  15      707.62      734.30    431.70 o 
 -27   1  15      347.12      389.88    191.00 o 
 -25   1  15      553.98      340.26    163.48 o 
 -23   1  15     5507.17     6059.48    917.50 o 
 -21   1  15     2477.21     2237.97    223.09 o 
 -19   1  15      180.51      249.91    103.96 o 
 -17   1  15      701.68      656.79    161.57 o 
 -15   1  15    19302.46    18687.65    444.56 o 
 -13   1  15     7140.50     6650.10    147.34 o 
 -11   1  15    12055.20    12277.67    314.83 o 
  -9   1  15    11142.14    11196.31    530.05 o 
  -7   1  15      101.60      105.52     46.57 o 
  -5   1  15     1965.60     1918.55    156.47 o 
  -3   1  15     2860.59     3112.26     93.29 o 
  -1   1  15     3451.78     3001.19    227.04 o 
   1   1  15      985.16      985.56     58.63 o 
   3   1  15     1373.34     1533.99     59.93 o 
   5   1  15       64.05       93.84     39.87 o 
   7   1  15      256.52      334.79     60.69 o 
   9   1  15      169.18      152.95     58.62 o 
  11   1  15      161.17      117.90     39.41 o 
  13   1  15     2436.08     2336.31    104.72 o 
  15   1  15      791.46      738.41     69.45 o 
  17   1  15        0.96       -9.79     47.43 o 
  19   1  15       32.39       10.79     46.25 o 
 -30   2  15      272.72      117.10    133.54 o 
 -28   2  15     3134.73     3242.65    315.23 o 
 -26   2  15     8066.31     8199.13    331.73 o 
 -24   2  15     5789.77     5692.03    220.47 o 
 -22   2  15     6952.45     7127.72    417.77 o 
 -20   2  15     2303.60     2355.63    186.95 o 
 -18   2  15     1238.57     1355.87    145.19 o 
 -16   2  15    21798.21    22087.64    535.52 o 
 -14   2  15     9527.54     8637.92    353.01 o 
 -12   2  15     4188.12     4197.56    180.46 o 
 -10   2  15    16985.90    16482.59    366.39 o 
  -8   2  15      408.90      411.01     60.93 o 
  -6   2  15      282.45      440.90     70.52 o 
  -4   2  15      136.35      189.76     27.84 o 
  -2   2  15      817.12     1437.42    450.45 o 
   0   2  15       56.06       60.55     54.94 o 
   2   2  15        1.13       44.81     62.93 o 
   4   2  15     1291.75     1285.64    120.20 o 
   6   2  15     2502.43     2496.54    102.84 o 
   8   2  15     2801.76     2682.13    125.85 o 
  10   2  15     4571.78     4665.35    132.16 o 
  12   2  15     3737.44     3850.82    170.16 o 
  14   2  15     7541.65     7194.94    199.60 o 
  16   2  15     8678.14     7939.88    382.50 o 
  18   2  15     7831.99     7468.56    250.82 o 
 -29   3  15      168.45      211.79    142.72 o 
 -27   3  15      566.60      824.52    113.98 o 
 -25   3  15     2921.32     4727.34    707.13 o 
 -23   3  15     6741.15     6694.88    386.54 o 
 -21   3  15     6364.35     6350.81    279.68 o 
 -19   3  15     3400.97     3549.53    191.45 o 
 -17   3  15    15335.33    15269.52    366.13 o 
 -15   3  15    21871.02    22713.74    418.69 o 
 -13   3  15    56735.71    57069.57   1275.20 o 
 -11   3  15    40207.13    42015.95    868.92 o 
  -9   3  15    53327.09    53320.96   1107.11 o 
  -7   3  15    21509.32    22939.55    640.41 o 
  -5   3  15    16061.99    15992.22    331.73 o 
  -3   3  15    21521.83    23815.20   1517.07 o 
  -1   3  15     3709.02     3824.27    278.43 o 
   1   3  15       77.87       50.90     66.02 o 
   3   3  15      290.92      273.01    147.20 o 
   5   3  15      422.01      370.78     97.66 o 
   7   3  15       23.76       33.30     79.20 o 
   9   3  15       21.67       61.45     28.88 o 
  11   3  15      449.11      465.23     61.29 o 
  13   3  15     2017.79     1767.74     77.59 o 
  15   3  15     2498.65     2386.55    360.56 o 
  17   3  15       18.67      -48.46    160.50 o 
 -28   4  15      534.26      795.85    188.19 o 
 -26   4  15     3316.10     3358.88    285.34 o 
 -24   4  15    12137.25    12485.04    488.18 o 
 -22   4  15    14143.26    14200.95    514.16 o 
 -20   4  15    26733.04    26708.52    758.13 o 
 -18   4  15    17775.39    18371.89    525.53 o 
 -16   4  15    14831.51    14827.79    296.51 o 
 -14   4  15    23377.20    25272.09   2288.41 o 
 -12   4  15     4640.41     4853.59    263.73 o 
 -10   4  15      244.91      236.76     60.91 o 
  -8   4  15      651.30      629.58     93.65 o 
  -6   4  15     4242.39     4350.37    176.92 o 
  -4   4  15     4262.17     4282.73    479.85 o 
  -2   4  15     2227.89     2277.64    366.29 o 
   0   4  15      493.90      720.78    123.98 o 
   2   4  15      817.13      844.87    161.65 o 
   4   4  15       33.99       18.02     67.31 o 
   6   4  15     2004.65     2981.46    576.67 o 
   8   4  15      135.89     1028.37    512.30 o 
  10   4  15     3459.28     3494.55     91.45 o 
  12   4  15     2040.85     1994.12     83.84 o 
  14   4  15      677.29      511.57    176.68 o 
  16   4  15     8846.58     8478.60    409.72 o 
 -25   5  15       65.62       66.89    101.09 o 
 -23   5  15      105.12      102.73     92.92 o 
 -21   5  15      521.65      607.70    145.20 o 
 -19   5  15     2676.35     2593.79    187.74 o 
 -17   5  15     9915.40     9446.44    309.49 o 
 -15   5  15    15848.04    15729.99    415.65 o 
 -13   5  15    22718.70    22689.51    609.90 o 
 -11   5  15    17399.89    17906.39    487.25 o 
  -9   5  15     7554.96     7292.88    569.20 o 
  -7   5  15     5531.94     5456.83    195.02 o 
  -5   5  15     3757.01     4031.69    517.68 o 
  -3   5  15     1035.63      975.77    136.44 o 
  -1   5  15      327.12     1207.49    313.68 o 
   1   5  15      179.78      207.94     87.96 o 
   3   5  15       12.71      410.65    359.17 o 
   5   5  15     1242.92      965.71    213.40 o 
   7   5  15     3040.87     2815.78    244.54 o 
   9   5  15     4535.11     4150.12    257.38 o 
  11   5  15     2692.63     2784.11    262.20 o 
  13   5  15      375.54      366.47    149.30 o 
  15   5  15       20.73       37.99    103.10 o 
 -24   6  15      818.37      986.14    237.08 o 
 -22   6  15     2884.27     2919.97    309.96 o 
 -20   6  15     6169.65     6355.26    385.70 o 
 -18   6  15     2109.05     2051.47    178.34 o 
 -16   6  15     1010.31     1029.59    104.76 o 
 -14   6  15        2.29      208.56    121.22 o 
 -12   6  15       47.28       37.08     55.62 o 
 -10   6  15      876.95      789.88    125.35 o 
  -8   6  15     2941.15     2978.69    114.37 o 
  -6   6  15     2076.35     2075.06    127.23 o 
  -4   6  15     7586.39     7588.69    187.55 o 
  -2   6  15     6956.81     6867.55    252.52 o 
   0   6  15     4685.09     4588.32    386.00 o 
   2   6  15     4483.59     5277.38    475.04 o 
   4   6  15      549.24     1256.95    253.08 o 
   6   6  15      737.45      907.44    238.88 o 
   8   6  15      777.50     1494.74    591.31 o 
  10   6  15      179.83     1236.55    490.08 o 
  12   6  15      101.39       28.88    103.80 o 
  14   6  15     2057.62     1986.57    262.79 o 
 -21   7  15      157.31       92.71    124.73 o 
 -19   7  15      471.83      396.99    232.38 o 
 -17   7  15        2.71        4.72     88.91 o 
 -15   7  15      533.10      916.64    133.85 o 
 -13   7  15       79.59       90.03     85.13 o 
 -11   7  15       18.56      414.42    376.93 o 
  -9   7  15        0.82       18.43     72.24 o 
  -7   7  15       39.94      295.34    167.65 o 
  -5   7  15      811.92     1206.91    326.87 o 
  -3   7  15     6686.38     6651.72    549.39 o 
  -1   7  15      898.78     1599.36    589.26 o 
   1   7  15      725.77     1124.91    379.62 o 
   3   7  15      434.31      491.29    196.48 o 
   5   7  15      400.43      269.96    144.72 o 
   7   7  15     2520.59     2355.57    292.56 o 
   9   7  15     2642.80     2854.02    542.94 o 
  11   7  15     1983.90     2051.92    346.36 o 
 -18   8  15       29.80       77.19    112.95 o 
 -16   8  15       14.58      -19.00    131.15 o 
 -14   8  15     2008.62     7295.93   2855.53 o 
 -12   8  15     1288.92     1451.76    188.32 o 
 -10   8  15       44.30       27.11     93.69 o 
  -8   8  15      704.76     1835.89    867.88 o 
  -6   8  15     1873.21     3441.03    880.65 o 
  -4   8  15      930.73     1070.59    164.37 o 
  -2   8  15     7114.97     7079.38    376.90 o 
   0   8  15     6274.38     6149.83    643.92 o 
   2   8  15     1141.34      586.41    325.15 o 
   4   8  15     2402.43     2189.52    389.41 o 
   6   8  15     2661.59     2177.42    831.83 o 
   8   8  15     1195.76     1140.15    259.49 o 
 -13   9  15     4581.99     4603.22    196.57 o 
 -11   9  15     3218.95     3080.37    193.94 o 
  -9   9  15     2322.29     1761.96    334.80 o 
  -7   9  15     1124.50     1327.05    460.87 o 
  -5   9  15     3358.90     4197.79   1081.53 o 
  -3   9  15     1477.34     1990.55    372.42 o 
  -1   9  15       35.44     2641.61    397.57 o 
   1   9  15      553.32     2835.98    712.90 o 
   3   9  15      142.74      239.90    280.68 o 
 -30   0  16      409.44      680.28    610.28 o 
 -28   0  16     1336.26     1766.29    383.98 o 
 -26   0  16     6026.25     6640.39    985.42 o 
 -24   0  16     9255.02     9137.93    639.51 o 
 -22   0  16    13115.87    13626.02   1179.79 o 
 -20   0  16     1490.51     1551.53    277.96 o 
 -18   0  16    13214.13    13100.01    685.04 o 
 -16   0  16    31593.71    11223.54  15056.92 o 
 -14   0  16    51157.10    53158.00   1673.71 o 
 -12   0  16    71450.89    74332.70   3251.55 o 
 -10   0  16    84206.12    88896.63   2348.84 o 
  -8   0  16    91855.43    95620.32   2598.20 o 
  -6   0  16    55036.55    54780.08   1561.93 o 
  -4   0  16    17226.37    16893.50    557.14 o 
  -2   0  16     6223.91     6022.66    137.99 o 
   0   0  16     8023.78     8169.78    248.64 o 
   2   0  16     2594.02     2760.30    104.04 o 
   4   0  16     3586.82     3371.49    168.16 o 
   6   0  16      159.66      154.99     76.62 o 
   8   0  16      260.09      207.28     87.46 o 
  10   0  16      825.57      612.73    122.01 o 
  12   0  16      351.70      387.86    120.69 o 
  14   0  16       70.45       79.17     97.20 o 
  16   0  16     3156.85     3185.65    194.29 o 
  18   0  16     3218.49     3235.17    256.89 o 
 -29   1  16       55.51      130.80    300.77 o 
 -27   1  16      834.24      905.87    273.47 o 
 -25   1  16     3160.17     3072.07    364.28 o 
 -23   1  16     2167.22     1928.70    205.04 o 
 -21   1  16     2316.83     5447.15   1525.94 o 
 -19   1  16     1463.36     2471.59    646.15 o 
 -17   1  16      111.70     1110.84    515.88 o 
 -15   1  16      337.59      245.80     42.37 o 
 -13   1  16     1095.83     1492.35    266.25 o 
 -11   1  16    14015.83    13800.93    270.50 o 
  -9   1  16    13809.97    13183.39    277.32 o 
  -7   1  16    35234.43    36318.59    725.22 o 
  -5   1  16    31536.55    32627.43    643.66 o 
  -3   1  16    23006.93    23488.16    397.37 o 
  -1   1  16    24957.52    25947.50    436.03 o 
   1   1  16     8095.43     7919.76    181.03 o 
   3   1  16      346.27      326.18     35.53 o 
   5   1  16      126.78      153.20     41.43 o 
   7   1  16     2318.73     2235.50     89.35 o 
   9   1  16      132.81      168.78     43.59 o 
  11   1  16      940.76     1101.56     76.83 o 
  13   1  16      677.65      889.91     83.24 o 
  15   1  16     1856.32     1749.68    133.68 o 
  17   1  16     4306.09     4151.72    153.69 o 
 -28   2  16      191.77      214.13    159.26 o 
 -26   2  16      160.21      610.90    229.42 o 
 -24   2  16      681.55     2252.18    686.25 o 
 -22   2  16     2490.13     2705.75    162.18 o 
 -20   2  16     3334.85     4189.08    422.72 o 
 -18   2  16     6059.02     6187.97    224.54 o 
 -16   2  16     6537.39     6693.28    168.88 o 
 -14   2  16     6789.11     6876.20    160.04 o 
 -12   2  16    42114.66    39991.80   1276.72 o 
 -10   2  16    22673.13    27030.52   4200.82 o 
  -8   2  16     5869.60     5864.27    292.44 o 
  -6   2  16     5616.58     5700.39    120.35 o 
  -4   2  16     4169.11     4243.33     94.24 o 
  -2   2  16     7664.46    10945.51   2514.53 o 
   0   2  16      549.12     1103.69    363.30 o 
   2   2  16      283.49      258.88    123.83 o 
   4   2  16        1.62       28.25     53.74 o 
   6   2  16      565.83      517.89     79.80 o 
   8   2  16     1987.28     2059.94     93.56 o 
  10   2  16      682.47      792.73     84.34 o 
  12   2  16      339.59      296.04     68.48 o 
  14   2  16      577.93      627.30     73.44 o 
  16   2  16      303.43      270.13    126.58 o 
  18   2  16      301.91      157.70     93.76 o 
 -29   3  16     1551.90     1936.70    390.86 o 
 -27   3  16      568.18      756.88    117.99 o 
 -25   3  16     3197.52     3366.66    177.04 o 
 -23   3  16     3574.89     3260.59    144.21 o 
 -21   3  16     5310.28     5341.15    290.53 o 
 -19   3  16     7089.10     7471.10    318.67 o 
 -17   3  16        7.17      556.05    274.46 o 
 -15   3  16      716.62      642.31    101.27 o 
 -13   3  16     2732.64     2563.12    147.09 o 
 -11   3  16     7139.57     7292.03    327.82 o 
  -9   3  16      978.47     1089.38    114.13 o 
  -7   3  16     5882.42     5826.51    155.35 o 
  -5   3  16     4049.52     4291.14    119.17 o 
  -3   3  16    14159.52    13039.42    411.54 o 
  -1   3  16     3541.66     3812.67    303.57 o 
   1   3  16       44.47       53.75     59.18 o 
   3   3  16     2483.21     2783.35    320.46 o 
   5   3  16       28.49       53.05     67.15 o 
   7   3  16      706.51      628.47     94.46 o 
   9   3  16      837.24      782.38     42.33 o 
  11   3  16     1079.54     1207.63     71.55 o 
  13   3  16        4.92        5.20     35.68 o 
  15   3  16        6.08       16.93     80.87 o 
  17   3  16        8.20        5.12     82.80 o 
 -28   4  16      941.11      949.73    238.34 o 
 -26   4  16     2278.29     2684.50    216.11 o 
 -24   4  16      615.38      677.78    157.41 o 
 -22   4  16     4703.73     4759.79    263.90 o 
 -20   4  16     1031.69     2091.53    525.66 o 
 -18   4  16     3393.66     3473.88    205.94 o 
 -16   4  16     1646.10     1474.48    128.53 o 
 -14   4  16    12019.06    11670.98    340.19 o 
 -12   4  16     1795.93     1842.98    119.29 o 
 -10   4  16     3842.83     3864.34    162.01 o 
  -8   4  16     3341.89     3229.70    163.06 o 
  -6   4  16     1689.47     1547.91     86.13 o 
  -4   4  16     4293.85     4141.54    267.52 o 
  -2   4  16    16167.91    16531.90   1066.30 o 
   0   4  16      852.30      726.23    186.22 o 
   2   4  16      564.67      664.95    167.94 o 
   4   4  16     2025.38     2762.98    748.79 o 
   6   4  16     4897.59     4882.55    243.99 o 
   8   4  16     2935.02     2967.07    192.97 o 
  10   4  16     3773.41     3436.96    252.24 o 
  12   4  16     3496.22     3532.80    221.79 o 
  14   4  16     1130.25     1212.77    224.78 o 
  16   4  16       10.38      -42.86    177.58 o 
 -25   5  16       98.95      103.91    121.32 o 
 -23   5  16      210.67      195.27    103.48 o 
 -21   5  16     5850.85     6139.59    280.08 o 
 -19   5  16     2543.73     2500.90    193.92 o 
 -17   5  16       34.07       49.46     29.62 o 
 -15   5  16      685.32      739.28    103.82 o 
 -13   5  16     1011.36      809.87    117.11 o 
 -11   5  16     2760.41     2808.97    198.10 o 
  -9   5  16     2791.70     3511.50    508.88 o 
  -7   5  16      988.08      896.63     85.06 o 
  -5   5  16     4479.24     4427.15    210.29 o 
  -3   5  16     1374.37     1492.67    335.22 o 
  -1   5  16     1673.58     5876.21   1518.45 o 
   1   5  16      581.03     2215.49    474.31 o 
   3   5  16     1702.71     3700.43    608.24 o 
   5   5  16       21.47     1453.22    741.45 o 
   7   5  16      444.84      513.23    131.25 o 
   9   5  16       44.61        9.69     86.24 o 
  11   5  16      181.01      189.30    112.19 o 
  13   5  16      514.27      434.93    185.99 o 
  15   5  16      748.83      648.65    214.27 o 
 -24   6  16     3996.39     3816.72    294.96 o 
 -22   6  16     9264.65     9624.44    566.76 o 
 -20   6  16     7654.17     7155.24    289.88 o 
 -18   6  16    14674.02    14464.02    508.83 o 
 -16   6  16    13678.14    13118.71    302.62 o 
 -14   6  16    24228.25    23265.85    598.07 o 
 -12   6  16    29532.88    28551.45    693.70 o 
 -10   6  16    11187.85    11033.41    315.02 o 
  -8   6  16    10323.17     9970.67    236.46 o 
  -6   6  16     7609.85     8113.87    470.75 o 
  -4   6  16     2090.42     2131.31     98.69 o 
  -2   6  16     3529.06     3278.24    389.37 o 
   0   6  16     2881.65     3655.54    464.54 o 
   2   6  16     2834.72     3501.79    502.43 o 
   4   6  16     1649.63     1897.84    226.65 o 
   6   6  16      879.66      752.81    172.08 o 
   8   6  16     2697.79     2731.09    260.08 o 
  10   6  16     1090.00     1439.89    219.48 o 
  12   6  16      341.91      428.64    205.54 o 
 -21   7  16      185.97      180.41    133.52 o 
 -19   7  16      544.02      459.56    230.15 o 
 -17   7  16       87.37     1139.56    781.02 o 
 -15   7  16      195.11      544.29    158.88 o 
 -13   7  16       80.25       83.36     74.76 o 
 -11   7  16      918.40     1023.69    134.59 o 
  -9   7  16     5622.50     6024.87    358.82 o 
  -7   7  16      208.95      685.15    421.61 o 
  -5   7  16     3059.08     3077.28    621.57 o 
  -3   7  16     5652.17     5724.03    644.66 o 
  -1   7  16     2547.87     2655.74    598.26 o 
   1   7  16     1784.99     3167.25    468.15 o 
   3   7  16      789.62      346.21    267.89 o 
   5   7  16      265.02     1523.01    821.30 o 
   7   7  16      182.30     2444.58    817.27 o 
   9   7  16       85.31     3139.42    564.58 o 
 -18   8  16     6720.92     6575.89    426.35 o 
 -16   8  16     5925.45     6669.56    500.56 o 
 -14   8  16     5596.25     8184.09   1323.67 o 
 -12   8  16     3453.10     3436.03    194.01 o 
 -10   8  16     8848.51     8758.06    361.70 o 
  -8   8  16     4644.53     4396.80    224.11 o 
  -6   8  16     4595.19     4595.71    280.74 o 
  -4   8  16      819.45     1228.29    675.87 o 
  -2   8  16       98.13     1805.02    335.04 o 
   0   8  16      808.53      658.13    341.84 o 
   2   8  16      242.75      536.47    252.19 o 
   4   8  16      673.87     1152.79    536.89 o 
   6   8  16      474.88      424.07    273.20 o 
 -13   9  16       40.69      -19.16     95.82 o 
 -11   9  16        9.77      612.69    390.62 o 
  -9   9  16       11.37       38.59    106.19 o 
  -7   9  16     2832.78     2429.19    271.90 o 
  -5   9  16     4919.30     4810.19    396.79 o 
  -3   9  16     1252.07      467.57    506.98 o 
  -1   9  16     2051.35     3798.98    840.67 o 
   1   9  16     2604.90     3196.85    521.93 o 
 -29   1  17     2068.83     2336.17    315.69 o 
 -27   1  17       11.05       55.00    155.60 o 
 -25   1  17      139.71      147.51    173.58 o 
 -23   1  17       98.56      153.15    124.92 o 
 -21   1  17     4094.18     4145.28    484.46 o 
 -19   1  17     2187.99     2326.42    210.19 o 
 -17   1  17     1588.98     1487.81     59.44 o 
 -15   1  17     4107.60     3923.86    109.22 o 
 -13   1  17     2818.68     2829.51    132.33 o 
 -11   1  17    11599.29    11309.93    559.99 o 
  -9   1  17    16629.54    16189.55    449.62 o 
  -7   1  17     2023.23     1958.22    141.98 o 
  -5   1  17       54.95       56.00     41.13 o 
  -3   1  17       25.59       21.10     30.62 o 
  -1   1  17     2830.27     2835.18    131.87 o 
   1   1  17      695.27      642.59     89.07 o 
   3   1  17     1863.21     1818.67     59.73 o 
   5   1  17      183.33      276.67     36.67 o 
   7   1  17       18.69       25.73     33.45 o 
   9   1  17      705.63      745.12     62.55 o 
  11   1  17     1506.58     1426.22     85.79 o 
  13   1  17       29.88       28.57     36.05 o 
  15   1  17      206.71      167.94     87.46 o 
  17   1  17       44.56       83.29     86.32 o 
 -28   2  17      147.92       98.21    118.03 o 
 -26   2  17      863.85      945.47     95.37 o 
 -24   2  17     2225.27     2660.83    158.84 o 
 -22   2  17     2035.43     1780.21     92.67 o 
 -20   2  17     2341.73     2520.62    135.13 o 
 -18   2  17       24.54       36.26     73.03 o 
 -16   2  17      179.91      155.12     36.88 o 
 -14   2  17     9038.48     8810.11    190.89 o 
 -12   2  17    19569.74    19301.49    377.84 o 
 -10   2  17    39389.98    40475.23    968.86 o 
  -8   2  17    46302.75    47681.92   1147.34 o 
  -6   2  17    30209.94    30040.22    555.62 o 
  -4   2  17    44443.27    45208.88   1272.79 o 
  -2   2  17    40661.08    40457.41   1030.07 o 
   0   2  17    27793.89    27756.50    712.71 o 
   2   2  17     7434.96     7011.83    233.27 o 
   4   2  17      125.83      135.85     94.67 o 
   6   2  17     3646.55     3920.67    223.16 o 
   8   2  17     2011.23     2078.39     85.85 o 
  10   2  17     1460.52     1415.44     67.91 o 
  12   2  17     1584.39     1630.47    122.21 o 
  14   2  17        1.66        2.90     48.17 o 
  16   2  17       27.32       23.51    114.21 o 
 -29   3  17      413.13      395.67    200.44 o 
 -27   3  17      554.54     1853.74    588.95 o 
 -25   3  17      331.37      382.75    138.87 o 
 -23   3  17     3168.36     2924.81    126.01 o 
 -21   3  17     8013.39     7794.23    233.01 o 
 -19   3  17      979.41     1045.11    168.68 o 
 -17   3  17       61.20      268.40    104.24 o 
 -15   3  17     8600.19     8905.04    286.31 o 
 -13   3  17    28683.78    27971.33    539.42 o 
 -11   3  17    21780.54    22273.12    465.35 o 
  -9   3  17    14260.37    14618.76    388.80 o 
  -7   3  17     1120.50     1117.36    119.12 o 
  -5   3  17       46.93       57.90     21.24 o 
  -3   3  17       99.19      565.62    385.77 o 
  -1   3  17      102.85      101.18    132.52 o 
   1   3  17      658.30      710.57    144.85 o 
   3   3  17     4765.03     4577.00    207.76 o 
   5   3  17      694.95      726.46    114.74 o 
   7   3  17      165.26       93.20     74.93 o 
   9   3  17      166.63      178.55    136.18 o 
  11   3  17      689.04      631.42     60.98 o 
  13   3  17      225.21      196.24    107.79 o 
  15   3  17      139.19      174.75    117.01 o 
 -28   4  17        7.27       -5.27    195.88 o 
 -26   4  17      565.18      683.63    172.06 o 
 -24   4  17       30.29      921.27    358.95 o 
 -22   4  17     2962.02     2749.64    148.76 o 
 -20   4  17     2183.33     2133.60    136.67 o 
 -18   4  17     3379.94     3468.62    201.41 o 
 -16   4  17     5757.53     6104.74    319.06 o 
 -14   4  17     7261.18     7501.54    525.21 o 
 -12   4  17    22320.35    21735.48    449.44 o 
 -10   4  17    25871.06    25515.64    501.81 o 
  -8   4  17    23818.22    23995.04    474.46 o 
  -6   4  17    18471.03    18654.99    403.31 o 
  -4   4  17    23781.95    25588.94   1270.36 o 
  -2   4  17    50101.21    50288.55   1163.52 o 
   0   4  17    24274.81    24690.59    725.31 o 
   2   4  17    15585.50    15501.14    488.22 o 
   4   4  17     7160.89     6906.54    291.24 o 
   6   4  17      259.72      243.68     99.66 o 
   8   4  17      114.00      129.00    105.23 o 
  10   4  17      183.92      177.02     95.66 o 
  12   4  17      175.99      143.76    156.44 o 
  14   4  17     1131.31     1060.72    212.15 o 
 -25   5  17      250.27      299.09    166.44 o 
 -23   5  17     3302.44     3186.27    229.32 o 
 -21   5  17     2480.23     2426.45    191.22 o 
 -19   5  17     5254.92     5300.52    205.83 o 
 -17   5  17     4885.47     4692.46    182.12 o 
 -15   5  17     2059.15     2119.77    157.27 o 
 -13   5  17      976.00     2335.61    599.78 o 
 -11   5  17     7097.72     7556.90   1030.08 o 
  -9   5  17     2576.85     2355.71    119.98 o 
  -7   5  17     2060.46     2745.05    587.06 o 
  -5   5  17     5578.41     5531.77    127.99 o 
  -3   5  17     1977.02     3053.40    268.00 o 
  -1   5  17     6578.70    12084.84   3183.30 o 
   1   5  17     2511.76     4190.10   1761.19 o 
   3   5  17     3841.59     5117.64   1119.30 o 
   5   5  17     1858.41     1909.44    163.85 o 
   7   5  17      766.21     1012.48    257.07 o 
   9   5  17     2158.23     2134.92    199.20 o 
  11   5  17      335.35      790.04    435.30 o 
  13   5  17      110.43      116.46    141.20 o 
 -24   6  17      972.04     1244.65    227.17 o 
 -22   6  17     1907.22     1993.94    316.41 o 
 -20   6  17     3150.88     3050.59    207.34 o 
 -18   6  17     1158.23     1298.19    142.48 o 
 -16   6  17       31.18      206.00    115.92 o 
 -14   6  17      101.29       94.29     80.80 o 
 -12   6  17       53.63       43.56     92.46 o 
 -10   6  17     1544.47     1476.73     97.34 o 
  -8   6  17     2142.31     1879.85    134.74 o 
  -6   6  17     4110.34     3970.97    183.87 o 
  -4   6  17     5135.49     5117.30    121.00 o 
  -2   6  17     2029.49     4609.04    948.61 o 
   0   6  17     2416.73     2460.08    204.84 o 
   2   6  17     2958.31     5957.87   1543.80 o 
   4   6  17      863.32     7816.38   5055.56 o 
   6   6  17      128.32      121.12    123.49 o 
   8   6  17     1790.92     3780.33   1582.87 o 
  10   6  17      780.10      874.26    237.63 o 
  12   6  17      622.45      469.69    317.33 o 
 -21   7  17        3.42       17.66     82.27 o 
 -19   7  17     1069.25     1837.36    404.56 o 
 -17   7  17     2407.32     2998.60    711.90 o 
 -15   7  17      361.01     1065.49    524.36 o 
 -13   7  17     1332.93     1408.07    143.95 o 
 -11   7  17      121.65      122.53     64.82 o 
  -9   7  17     2830.32     2847.19    127.18 o 
  -7   7  17     1063.80     2870.86    782.88 o 
  -5   7  17      511.88      535.96     94.12 o 
  -3   7  17     2604.02     2510.08    146.45 o 
  -1   7  17     2813.15     7695.41   2239.46 o 
   1   7  17     2875.38     5054.36    990.13 o 
   3   7  17     1002.94     4198.01    371.13 o 
   5   7  17     1819.06     3070.88   1259.47 o 
   7   7  17     3794.56     4037.96    308.03 o 
   9   7  17     1932.75     1970.69    328.11 o 
 -18   8  17     3529.04     3764.85    312.70 o 
 -16   8  17     2529.92     2984.73    494.31 o 
 -14   8  17     2691.08     2567.19    246.63 o 
 -12   8  17      603.65     1013.90    325.48 o 
 -10   8  17     1648.83     1652.71    122.25 o 
  -8   8  17      932.75     1064.26    144.05 o 
  -6   8  17       97.92       16.05     92.78 o 
  -4   8  17     2187.93     4828.57    504.26 o 
  -2   8  17     1969.09     5194.88    846.78 o 
   0   8  17      336.85     5651.95   1860.92 o 
   4   8  17     1748.35     5517.44    656.16 o 
 -11   9  17     1308.11     1458.71    160.70 o 
  -9   9  17      439.64      385.94    178.76 o 
  -7   9  17      193.38     2323.72   1304.57 o 
  -5   9  17      979.88     1330.01    397.23 o 
  -3   9  17     1465.26     1412.89    362.23 o 
 -30   0  18     3148.04     2971.22    886.88 o 
 -28   0  18     3298.94     3392.57    474.36 o 
 -26   0  18      447.75      415.24    243.98 o 
 -24   0  18      338.72      377.18    403.00 o 
 -22   0  18     2748.76     3028.99    352.03 o 
 -20   0  18     6218.31     6219.72    755.72 o 
 -18   0  18        4.61       -8.16     95.82 o 
 -16   0  18      609.09      733.25    131.84 o 
 -14   0  18        7.28      -49.92     76.83 o 
 -12   0  18      429.04      444.38    112.52 o 
 -10   0  18     6597.07     6654.64    206.19 o 
  -8   0  18    10645.30    10386.23    275.17 o 
  -6   0  18    23629.37    24030.35    712.96 o 
  -4   0  18     3603.36     3889.63    192.42 o 
  -2   0  18     4684.19     5313.05    258.31 o 
   0   0  18    16114.45    15672.29    382.34 o 
   2   0  18    57391.65    60319.63   1778.37 o 
   4   0  18    10063.26    10161.00    270.28 o 
   6   0  18     2210.53     2473.28    110.84 o 
   8   0  18     3265.83     3333.17    136.03 o 
  10   0  18    11233.46    11512.59    397.03 o 
  12   0  18     2375.68     2581.76    147.53 o 
  14   0  18     2442.09     2752.63    139.96 o 
  16   0  18        3.73      -21.75     58.45 o 
 -29   1  18     3579.34     4226.04    379.82 o 
 -27   1  18     1209.35     1422.90    449.87 o 
 -25   1  18     1326.35     1130.14    210.12 o 
 -23   1  18     2626.23     2964.69    254.78 o 
 -21   1  18     1686.37     1850.56    512.42 o 
 -19   1  18     3638.40     3567.77    243.80 o 
 -17   1  18     2370.68     2392.99    107.25 o 
 -15   1  18     3143.68     2914.84    115.24 o 
 -13   1  18    15585.78    15287.05    316.82 o 
 -11   1  18    60728.58    63868.17   1230.99 o 
  -9   1  18    85582.05    88905.91   1902.40 o 
  -7   1  18    83455.59    86933.97   1778.14 o 
  -5   1  18    46503.97    48664.57   1035.57 o 
  -3   1  18    17366.69    18488.89    301.24 o 
  -1   1  18    44006.00    44661.64    793.33 o 
   1   1  18    22086.69    23043.02    461.64 o 
   3   1  18     4750.39     4626.82     99.23 o 
   5   1  18     1521.91     1593.25     68.16 o 
   7   1  18      310.55      244.51     41.72 o 
   9   1  18      499.11      431.09     59.58 o 
  11   1  18        8.71       11.49     37.39 o 
  13   1  18        4.12       10.29     53.30 o 
  15   1  18       54.98      422.60    343.41 o 
 -28   2  18      552.55      515.34    207.17 o 
 -26   2  18      362.29      279.69    118.94 o 
 -24   2  18      892.66     1977.93    510.67 o 
 -22   2  18      652.92      627.71     69.32 o 
 -20   2  18      369.58      321.80     59.80 o 
 -18   2  18     1716.54     2222.49    510.44 o 
 -16   2  18     3880.45     3999.29    131.63 o 
 -14   2  18      102.68       94.58     43.70 o 
 -12   2  18     1733.41     1435.70    132.70 o 
 -10   2  18     2012.56     1862.76    178.61 o 
  -8   2  18      650.02      816.71    118.35 o 
  -6   2  18       40.31       29.08     30.21 o 
  -4   2  18      226.29      183.01     94.82 o 
  -2   2  18     9569.14     9561.44    300.63 o 
   0   2  18    11416.93    11789.76    360.09 o 
   2   2  18     2964.81     3330.36    184.35 o 
   4   2  18    13832.02    14184.39    390.50 o 
   6   2  18     3622.59     3757.59    178.31 o 
   8   2  18       96.08      123.67     30.90 o 
  10   2  18     1668.95     1671.78     94.48 o 
  12   2  18      200.73      210.73     87.02 o 
  14   2  18     1129.13     1594.46    283.71 o 
  16   2  18      281.93      266.21    163.45 o 
 -27   3  18     1883.63     2293.79    225.89 o 
 -25   3  18     2908.44     2584.31    244.99 o 
 -23   3  18        8.27       49.58     44.74 o 
 -21   3  18       12.06       10.60     46.90 o 
 -19   3  18     5225.68     5592.37    249.37 o 
 -17   3  18      583.99      644.89     56.27 o 
 -15   3  18     2944.00     2847.71    117.10 o 
 -13   3  18      286.83      331.55     69.60 o 
 -11   3  18     2472.93     4356.06   1183.97 o 
  -9   3  18      429.68      462.56    121.42 o 
  -7   3  18     1677.94     1556.18     98.91 o 
  -5   3  18    10270.13    13504.77   2317.63 o 
  -3   3  18     4426.53     5641.29   1142.09 o 
  -1   3  18      805.31      724.48    127.58 o 
   1   3  18      270.55      184.46    165.28 o 
   3   3  18      155.14      111.26    145.34 o 
   5   3  18       15.82       32.95     76.15 o 
   7   3  18     1358.36     1428.78    145.96 o 
   9   3  18     3383.60     3244.63    215.90 o 
  11   3  18     4634.60     4702.15    259.35 o 
  13   3  18     2932.29     3067.11    169.60 o 
  15   3  18       19.96        9.15     61.24 o 
 -26   4  18     1396.68     4667.36   1577.77 o 
 -24   4  18     1878.15     3687.09    781.07 o 
 -22   4  18       10.13      104.62    102.66 o 
 -20   4  18     1031.82      960.46    108.67 o 
 -18   4  18      368.21      433.25     99.78 o 
 -16   4  18     2422.31     2579.93    155.32 o 
 -14   4  18     3252.36     2947.97    137.58 o 
 -12   4  18     1121.43     1395.57    236.94 o 
 -10   4  18     1445.01     1320.94     87.97 o 
  -8   4  18     1931.97     1810.32     73.30 o 
  -6   4  18     1015.57     1057.85    146.64 o 
  -4   4  18    11025.95    12633.47   1017.41 o 
  -2   4  18      238.84      590.05    466.17 o 
   0   4  18     2211.34     2333.89    366.31 o 
   2   4  18        1.87      -16.22     62.67 o 
   4   4  18        2.65      -29.97     90.06 o 
   6   4  18      115.91       86.39     86.32 o 
   8   4  18      157.17      174.45     91.78 o 
  10   4  18       56.80      -14.50    108.89 o 
  12   4  18      501.53     1104.83    375.26 o 
  14   4  18       40.06       44.54    157.73 o 
 -25   5  18       72.34      483.46    197.83 o 
 -23   5  18     2391.61     2523.75    182.02 o 
 -21   5  18     4910.03     4980.31    207.19 o 
 -19   5  18     2311.86     2398.45    172.02 o 
 -17   5  18     1349.80      828.20    361.48 o 
 -15   5  18       96.04      138.58     58.15 o 
 -13   5  18     2734.56     2646.11    196.21 o 
 -11   5  18     6632.59     6258.68    191.62 o 
  -9   5  18     3126.93     2976.18    103.30 o 
  -7   5  18     3451.16     3413.27    112.88 o 
  -5   5  18      428.22     1995.93    648.19 o 
  -3   5  18     2189.39     2379.90    223.44 o 
  -1   5  18    12524.08    21261.18   3831.96 o 
   1   5  18     5453.94     8172.42   4087.13 o 
   3   5  18     4114.71     4743.36    669.07 o 
   5   5  18     1158.20     1390.28    372.06 o 
   7   5  18     2516.93     3948.99   1003.35 o 
   9   5  18     4221.78     4076.90    300.65 o 
  11   5  18     1556.21     1437.05    343.30 o 
  13   5  18     2606.79     2433.84    295.65 o 
 -24   6  18        9.29       26.99     95.01 o 
 -22   6  18       31.78       68.55    109.60 o 
 -20   6  18      792.43     1534.19    320.96 o 
 -18   6  18       32.20      176.91    109.30 o 
 -16   6  18       80.83       15.74     29.85 o 
 -14   6  18     1153.18     1181.73    121.23 o 
 -12   6  18      244.47      264.71     68.73 o 
 -10   6  18       22.51       45.52     42.91 o 
  -8   6  18      996.95     1434.14    332.24 o 
  -6   6  18     1136.58     1231.15    287.57 o 
  -4   6  18      917.36     4582.78   1390.06 o 
  -2   6  18     4155.76     4298.13    218.76 o 
   0   6  18     9288.03     8569.87    752.88 o 
   2   6  18     7368.23     6720.04    391.68 o 
   4   6  18    13482.11    12529.01    645.36 o 
   6   6  18     6644.68     6153.42    508.75 o 
   8   6  18     1254.17     2249.56    507.00 o 
  10   6  18     1363.43     3264.50    502.33 o 
 -21   7  18     2050.48     2946.56    569.56 o 
 -19   7  18     2561.80     5219.77   1597.61 o 
 -17   7  18     2175.76     2532.16    438.25 o 
 -15   7  18     2363.59     1559.93    656.07 o 
 -13   7  18     1929.97     2022.46    244.70 o 
 -11   7  18     2931.01     2611.00    136.94 o 
  -9   7  18     4645.38     4376.63    186.75 o 
  -7   7  18     4320.05     4132.59    272.46 o 
  -5   7  18     7742.93     7049.75    554.22 o 
  -3   7  18    13780.46    12344.31    776.50 o 
  -1   7  18     8263.53     7269.35    466.04 o 
   1   7  18     5133.62     4736.76    493.03 o 
   3   7  18     4133.53     3782.61    411.03 o 
   5   7  18      802.40      520.26    145.63 o 
   7   7  18       27.55      -44.17    169.90 o 
 -16   8  18     1283.90     1149.22    136.18 o 
 -14   8  18      816.41      773.24    217.34 o 
 -12   8  18      471.35     1224.54    567.99 o 
 -10   8  18      742.00      654.88    135.96 o 
  -8   8  18        1.14      -30.96     93.93 o 
  -6   8  18        8.74       31.38    106.12 o 
  -4   8  18     3400.62     2775.11    429.51 o 
  -2   8  18     3947.04     3225.39    458.05 o 
   0   8  18     7438.93     6488.91    743.91 o 
   2   8  18     6174.77     5144.60    688.10 o 
   4   8  18     5366.53     5001.74    459.10 o 
  -7   9  18     2676.54     3398.87    634.75 o 
  -5   9  18     1478.20     1292.30    291.52 o 
 -29   1  19       81.49       95.06    150.35 o 
 -27   1  19      500.54      557.25    371.06 o 
 -25   1  19     1426.82     1514.53    230.33 o 
 -23   1  19      193.18      196.33    164.08 o 
 -21   1  19      808.41      773.08    196.03 o 
 -19   1  19      551.70      592.52    135.11 o 
 -17   1  19     3694.87     3706.93    117.26 o 
 -15   1  19      624.85      725.19     69.25 o 
 -13   1  19      250.96      309.06     66.03 o 
 -11   1  19       60.51       15.58     39.55 o 
  -9   1  19    17346.80    17014.00    353.19 o 
  -7   1  19    18469.46    18936.74    353.75 o 
  -5   1  19     8659.27     8639.59    200.45 o 
  -3   1  19    10787.68    11219.28    208.20 o 
  -1   1  19     1483.35     1606.65     54.56 o 
   1   1  19    10744.51    11061.75    230.72 o 
   3   1  19     9139.55     9313.73    178.67 o 
   5   1  19     2019.64     2181.52     70.57 o 
   7   1  19     4481.22     4584.85    114.69 o 
   9   1  19     3440.33     3451.25    111.64 o 
  11   1  19     1462.30     1461.21     99.98 o 
  13   1  19     1121.29     1100.02    102.14 o 
  15   1  19      232.90      186.21     89.03 o 
 -28   2  19     9433.29    10370.83    467.42 o 
 -26   2  19     6038.38     6339.92    398.71 o 
 -24   2  19     1976.14     3926.12    803.59 o 
 -22   2  19     2949.81     2666.44    186.86 o 
 -20   2  19     3281.82     3145.22    164.49 o 
 -18   2  19     2681.21     2618.15     89.99 o 
 -16   2  19      797.85      820.03     61.78 o 
 -14   2  19     1333.66     1355.97     70.10 o 
 -12   2  19    11446.76    11205.92    252.04 o 
 -10   2  19    12737.47    12657.98    344.46 o 
  -8   2  19     1509.20     1666.95    106.03 o 
  -6   2  19       36.85       56.78     42.95 o 
  -4   2  19      252.57      569.75    228.00 o 
  -2   2  19       99.99      151.65    116.13 o 
   0   2  19    14292.17    14779.68    424.96 o 
   2   2  19      256.45      272.10    128.32 o 
   4   2  19     1987.84     1929.60    150.70 o 
   6   2  19       25.89      -10.67     66.08 o 
   8   2  19      483.19      381.33    116.62 o 
  10   2  19      526.97      481.19     55.07 o 
  12   2  19     1288.17     1399.07    173.21 o 
  14   2  19     2228.52     2338.50    157.19 o 
 -27   3  19     2100.33     2088.77    200.69 o 
 -25   3  19      572.07      453.53     68.28 o 
 -23   3  19       75.74      110.51     79.28 o 
 -21   3  19       91.24       94.71     54.65 o 
 -19   3  19      802.50      722.18     91.63 o 
 -17   3  19      146.91      138.90     46.36 o 
 -15   3  19     4521.18     5364.37    608.05 o 
 -13   3  19     4785.21     4740.73    190.61 o 
 -11   3  19     4985.27     4599.75    195.78 o 
  -9   3  19    15329.05    18217.00   1738.09 o 
  -7   3  19    17478.68    17789.01    482.29 o 
  -5   3  19    16296.60    16984.82    568.70 o 
  -3   3  19    10961.12    12371.72   1050.70 o 
  -1   3  19    21263.60    21807.21    674.75 o 
   1   3  19    29604.15    29577.76    751.98 o 
   3   3  19    40090.90    40082.57   1151.73 o 
   5   3  19    26697.87    26456.07    686.33 o 
   7   3  19    13070.39    12608.42    403.54 o 
   9   3  19     4243.79     4253.29    265.61 o 
  11   3  19     4279.93     4288.97    197.20 o 
  13   3  19     1752.06     1751.48    193.46 o 
 -26   4  19     5234.95     4257.09    530.66 o 
 -24   4  19     3745.88     3441.09    246.80 o 
 -22   4  19       68.17      116.47     73.80 o 
 -20   4  19        7.11       50.94     65.37 o 
 -18   4  19      287.27      196.74     45.29 o 
 -16   4  19      724.28      821.21     73.30 o 
 -14   4  19      320.10      266.41     69.93 o 
 -12   4  19     1525.73     1495.23     92.86 o 
 -10   4  19    10041.38     9563.99    200.55 o 
  -8   4  19    12432.82    12131.21    291.23 o 
  -6   4  19     7724.66     8500.77    417.38 o 
  -4   4  19     6636.71     6355.73    298.11 o 
  -2   4  19     2757.03     2424.19    372.35 o 
   0   4  19     2189.83     2129.79    186.18 o 
   2   4  19      832.05     2884.14   1660.27 o 
   4   4  19     1029.20     1090.03    149.83 o 
   6   4  19     4638.37     4203.65    207.64 o 
   8   4  19     3439.90     3500.17    247.00 o 
  10   4  19     1486.05     1596.26    266.98 o 
  12   4  19      580.73      532.54    241.57 o 
 -25   5  19      626.59     3090.58   1229.12 o 
 -23   5  19     1086.74     2828.87    861.94 o 
 -21   5  19      111.27      107.32    101.34 o 
 -19   5  19      607.45      620.99     86.71 o 
 -17   5  19      849.45     1020.87    152.47 o 
 -15   5  19       28.12       27.13     55.60 o 
 -13   5  19     1702.71     2149.46    573.12 o 
 -11   5  19      452.38      773.86    166.01 o 
  -9   5  19       74.09       55.99     46.24 o 
  -7   5  19     1043.17      894.20    186.84 o 
  -5   5  19     2493.86     7241.76   2136.94 o 
  -3   5  19     7724.35     8843.80    681.64 o 
  -1   5  19    16439.95    16300.23    618.86 o 
   1   5  19    11625.31    11507.68    564.70 o 
   3   5  19    10186.20     9881.12    357.13 o 
   5   5  19    15495.01    15375.42    956.88 o 
   7   5  19     6169.06     5616.27    346.75 o 
   9   5  19     1099.20     2950.85    756.86 o 
  11   5  19      348.48      365.91    168.63 o 
 -22   6  19      189.16      315.96    159.20 o 
 -20   6  19     1484.57     2401.72    585.51 o 
 -18   6  19      769.72      682.99    128.63 o 
 -16   6  19     3672.10     3557.55    170.70 o 
 -14   6  19     3816.36     3785.49    200.73 o 
 -12   6  19      342.13      396.64     66.31 o 
 -10   6  19     2175.22     1974.17     92.76 o 
  -8   6  19     1923.31     1854.07     91.25 o 
  -6   6  19     1761.20     1780.78     81.12 o 
  -4   6  19     6046.86     9203.78   2035.19 o 
   2   6  19      779.76     8752.05   4939.69 o 
   4   6  19      860.41     4240.35   2942.34 o 
   6   6  19     1303.21     5861.49   2975.64 o 
   8   6  19     3592.40     3920.72    721.65 o 
  10   6  19     2189.75     2116.54    429.81 o 
 -21   7  19     3694.17     4077.61    579.70 o 
 -19   7  19     5236.30     5538.69    417.49 o 
 -17   7  19     2049.89     1942.91    174.91 o 
 -15   7  19     1790.49     1662.57    147.59 o 
 -13   7  19      737.94      659.28    109.05 o 
 -11   7  19      151.07      162.39     73.24 o 
  -9   7  19      666.82      660.86     66.90 o 
  -7   7  19     2060.27     2003.42    331.45 o 
  -5   7  19      439.17     1647.02    503.21 o 
  -3   7  19       49.82      141.91    128.52 o 
  -1   7  19      187.94     1429.63    555.26 o 
   1   7  19        6.32     1723.94    769.15 o 
   3   7  19        2.04       15.42    101.66 o 
   5   7  19      313.98     1576.42   1046.93 o 
   7   7  19        8.12      -27.74    110.99 o 
 -16   8  19      411.45      567.97    297.42 o 
 -14   8  19      609.12      885.50    278.38 o 
 -12   8  19     1794.16     2437.10    667.61 o 
 -10   8  19       45.15       81.19    120.41 o 
  -8   8  19        1.11      118.78    138.52 o 
  -6   8  19      485.54      321.79    160.77 o 
  -4   8  19       94.13     1600.56    801.10 o 
  -2   8  19       10.15     1340.35    922.22 o 
   0   8  19      797.17     3778.42    994.46 o 
   2   8  19      840.44     3258.28    440.33 o 
 -28   0  20     1014.16      854.94    577.66 o 
 -26   0  20     5126.04     5105.85    519.90 o 
 -24   0  20     6059.85     5786.81    855.62 o 
 -22   0  20     7152.64     7039.32    508.34 o 
 -20   0  20      281.88      382.62    329.61 o 
 -18   0  20     1960.06     1895.43    137.57 o 
 -16   0  20      125.60      111.69     61.90 o 
 -14   0  20     1997.32     2062.18    117.53 o 
 -12   0  20     8971.44     8091.29    230.68 o 
 -10   0  20    41179.34    40732.28   1023.37 o 
  -8   0  20    34395.93    36464.62    902.75 o 
  -6   0  20     4595.33     4616.04    351.08 o 
  -4   0  20      820.25     1169.70    153.37 o 
  -2   0  20     2585.50     2721.04    189.30 o 
   0   0  20    20401.62    21784.79    543.10 o 
   2   0  20    23912.35    24445.97    574.17 o 
   4   0  20    18681.13    19094.96    462.59 o 
   6   0  20     8376.11     8442.13    248.25 o 
   8   0  20     2795.07     2946.07    153.33 o 
  10   0  20      627.85      775.32    103.99 o 
  12   0  20      926.00      921.36    148.72 o 
  14   0  20      113.15      246.70    361.55 o 
 -29   1  20     3813.98     3740.84    353.59 o 
 -27   1  20    13358.76    14069.84    760.26 o 
 -25   1  20    12003.88    12134.13    650.22 o 
 -23   1  20    11723.45    11128.35    584.18 o 
 -21   1  20     6891.39     7079.61    330.36 o 
 -19   1  20     1291.69      890.02    390.19 o 
 -17   1  20     1341.30     1580.16    244.89 o 
 -15   1  20       94.94      399.10    128.50 o 
 -13   1  20       48.65       75.31     39.07 o 
 -11   1  20        1.45        6.23     26.96 o 
  -9   1  20      834.77      869.18     89.43 o 
  -7   1  20      298.05      332.89     42.77 o 
  -5   1  20      212.37      208.84     50.59 o 
  -3   1  20     2283.99     2252.03     66.45 o 
  -1   1  20     5210.34     5150.62     97.86 o 
   1   1  20      442.90      468.30     73.12 o 
   3   1  20     4196.52     4474.87    114.58 o 
   5   1  20    15487.01    15495.44    271.78 o 
   7   1  20    10535.01    10266.28    211.91 o 
   9   1  20    23106.97    23175.38    425.58 o 
  11   1  20    15422.76    15951.88    357.54 o 
  13   1  20     8595.09     8683.12    281.13 o 
  15   1  20     5421.35     6050.50    313.30 o 
 -28   2  20      982.59      982.80    231.92 o 
 -26   2  20     3155.55     3156.85    308.76 o 
 -24   2  20     3258.19     2862.25    300.92 o 
 -22   2  20     1435.10     1656.12    143.39 o 
 -20   2  20       51.99      580.97    305.24 o 
 -18   2  20    12189.15    12391.39    252.24 o 
 -16   2  20        6.87       -1.53     33.31 o 
 -14   2  20      507.74      550.13     72.29 o 
 -12   2  20     2511.84     2252.79    108.86 o 
 -10   2  20     3082.29     3116.94    157.30 o 
  -8   2  20    14174.60    14543.97    478.49 o 
  -6   2  20    21482.77    21419.11    405.70 o 
  -4   2  20     4626.15     4697.09    192.44 o 
  -2   2  20      589.29      722.23    146.68 o 
   0   2  20     6981.53     6900.17    244.21 o 
   2   2  20     4410.15     4444.50    210.14 o 
   4   2  20    11455.46    11855.78    387.33 o 
   6   2  20      602.35      580.01     83.96 o 
   8   2  20      170.47      149.19     73.54 o 
  10   2  20      390.52      433.69    128.04 o 
  12   2  20      328.62      453.27     91.45 o 
  14   2  20       36.35        7.04     65.22 o 
 -27   3  20       42.61       37.40    118.95 o 
 -25   3  20       78.78      382.70    170.21 o 
 -23   3  20      144.23      177.34    107.43 o 
 -21   3  20      288.37      285.36    103.69 o 
 -19   3  20      342.70      368.41    119.51 o 
 -17   3  20     1380.62     1494.25    244.45 o 
 -15   3  20     5201.07     4981.03    155.85 o 
 -13   3  20     1545.21     1479.18    103.51 o 
 -11   3  20       36.15       41.90     53.33 o 
  -9   3  20     9064.58     8932.51    305.28 o 
  -7   3  20     8929.25     9219.07    190.04 o 
  -5   3  20     6361.29     6660.27    766.52 o 
  -3   3  20    10903.24    10425.41    353.05 o 
  -1   3  20      241.41      176.23    138.18 o 
   1   3  20     1911.77     2041.72    159.98 o 
   3   3  20      141.87      114.45     93.69 o 
   5   3  20     2862.69     2507.28    233.61 o 
   7   3  20     1935.31     1770.01    200.44 o 
   9   3  20     1809.87     1696.72    129.96 o 
  11   3  20      884.55      932.94    131.75 o 
  13   3  20     1521.93     1811.66    199.42 o 
 -26   4  20       18.11     2671.21   1268.54 o 
 -24   4  20        3.97     1274.75    643.63 o 
 -22   4  20      428.39      593.69    142.63 o 
 -20   4  20       60.55       73.88     87.97 o 
 -18   4  20      333.33      372.65     41.91 o 
 -16   4  20      137.67       97.12     47.30 o 
 -14   4  20       93.37     1477.76    543.51 o 
 -12   4  20      236.73      182.02     50.52 o 
 -10   4  20       88.00       83.35     61.72 o 
  -8   4  20     1065.23     1087.12     81.51 o 
  -6   4  20     3008.11     3810.53    713.14 o 
  -4   4  20       94.84      119.22    191.35 o 
  -2   4  20        8.97       67.67     95.51 o 
   0   4  20      468.06     1695.25    738.04 o 
   2   4  20     8250.32     7587.03    853.24 o 
   4   4  20     5259.74     5231.63    325.18 o 
   6   4  20      747.51      952.93    246.87 o 
   8   4  20     2022.56     1565.07    339.26 o 
  10   4  20     2951.71     2712.25    193.00 o 
  12   4  20      899.49      717.97    188.93 o 
 -25   5  20     4376.61     5102.80    361.80 o 
 -23   5  20     3363.16     5185.79   1269.53 o 
 -21   5  20     2781.58     3857.10    799.65 o 
 -19   5  20      637.69     1435.65    393.86 o 
 -17   5  20       15.86      559.56    318.18 o 
 -15   5  20     5630.21     5446.64    239.89 o 
 -13   5  20     3650.61     3337.05    158.93 o 
 -11   5  20      799.75      737.68    101.97 o 
  -9   5  20     2109.37     2142.76    162.40 o 
  -7   5  20     1010.19     1018.47     73.58 o 
  -5   5  20     8905.63     9045.90    319.50 o 
  -3   5  20     4618.53     4540.44    346.35 o 
  -1   5  20     2193.93     2340.03    270.36 o 
   1   5  20      421.64      420.26    177.50 o 
   3   5  20      130.14       18.74     87.60 o 
   5   5  20     5596.68     5330.78    377.59 o 
   7   5  20     4980.37     4525.98    313.13 o 
   9   5  20      548.46      419.39    206.01 o 
  11   5  20     1423.89     1170.27    245.34 o 
 -22   6  20      825.63      565.32    130.01 o 
 -20   6  20     2395.46     2344.30    198.52 o 
 -18   6  20      359.86      660.51    374.81 o 
 -16   6  20      558.59     1464.27    868.29 o 
 -14   6  20      342.87     1293.58    535.96 o 
 -12   6  20       27.64        3.53     52.69 o 
 -10   6  20      657.98      499.80     57.27 o 
  -8   6  20     4009.11     4011.05    207.13 o 
  -6   6  20    11220.32    11262.10    458.78 o 
  -4   6  20     2251.96     2424.69    244.15 o 
  -2   6  20     9794.25     8336.64    551.84 o 
   0   6  20     8628.68     8312.43    431.25 o 
   2   6  20    12999.11    12421.41    647.26 o 
   4   6  20     9378.03     9585.03   1189.98 o 
   6   6  20     4185.94     3795.03    237.90 o 
   8   6  20      397.52      186.54    160.85 o 
 -19   7  20      664.05      478.20    135.85 o 
 -17   7  20      118.82       82.01     99.59 o 
 -15   7  20      186.92      352.69    273.59 o 
 -13   7  20      192.70      413.50    211.51 o 
 -11   7  20      684.64      759.96    194.03 o 
  -9   7  20       18.49       76.40     61.92 o 
  -7   7  20      344.75      220.46    121.49 o 
  -5   7  20     1893.99     2273.70    237.61 o 
  -3   7  20     1120.21     2644.41    668.60 o 
  -1   7  20     2297.74     1892.51    254.41 o 
   1   7  20     3481.10     2991.70    367.54 o 
   3   7  20     3259.47     2805.40    419.31 o 
   5   7  20     3351.60     2937.24    708.15 o 
 -14   8  20        8.38       17.65    100.67 o 
 -12   8  20      452.37     4036.92   2175.75 o 
 -10   8  20      256.15      785.39    484.50 o 
  -8   8  20      488.98     1136.90    411.81 o 
  -6   8  20      530.81     1723.11    632.32 o 
  -4   8  20     1380.72     2297.87    630.68 o 
  -2   8  20     5215.26     4347.30    509.09 o 
   0   8  20     4196.85     4074.06    385.93 o 
 -29   1  21       49.12      177.56    161.13 o 
 -27   1  21     1572.14     1866.73    332.14 o 
 -25   1  21     3846.44     3997.10    393.19 o 
 -23   1  21     2058.19     1965.16    224.48 o 
 -21   1  21     6679.85     6917.65    321.91 o 
 -19   1  21     3163.23     3356.13    147.08 o 
 -17   1  21     2557.84     2527.12    136.91 o 
 -15   1  21     1617.73     1422.06     97.75 o 
 -13   1  21      254.39      246.15     59.54 o 
 -11   1  21       31.57        8.97     27.14 o 
  -9   1  21       36.56       41.91     35.76 o 
  -7   1  21      902.99      841.29     58.32 o 
  -5   1  21      290.93      298.78     48.79 o 
  -3   1  21       23.21       45.57     21.81 o 
  -1   1  21     6255.57     6056.16    207.94 o 
   1   1  21      200.89      276.22     62.16 o 
   3   1  21     1269.41     1311.49    126.33 o 
   5   1  21     3283.05     3152.86    106.31 o 
   7   1  21      761.16      754.10     52.23 o 
   9   1  21      829.89      816.47     97.55 o 
  11   1  21      961.61     1045.66    143.44 o 
  13   1  21      187.96      208.26    124.51 o 
 -28   2  21     5353.64     5640.32    448.51 o 
 -26   2  21     4962.97     5445.26    426.52 o 
 -24   2  21      998.05      994.36    167.84 o 
 -22   2  21      578.54      614.88    157.22 o 
 -20   2  21     1408.41     1841.67    292.80 o 
 -18   2  21      912.17      954.52     78.17 o 
 -16   2  21       26.42       36.56     37.48 o 
 -14   2  21        9.82       20.18     40.95 o 
 -12   2  21      158.56      133.51     68.09 o 
 -10   2  21        9.41        6.23     32.39 o 
  -8   2  21     9414.49     9358.04    221.33 o 
  -6   2  21     3400.94     3457.70     99.86 o 
  -4   2  21     1269.24     1375.29    186.52 o 
  -2   2  21     6964.85     6953.44    267.21 o 
   0   2  21     2184.65     2162.07    177.15 o 
   2   2  21     6421.02     6605.53    233.63 o 
   4   2  21    18373.71    18127.83    591.68 o 
   6   2  21    19906.26    19946.17    640.25 o 
   8   2  21    10979.06    10804.93    428.23 o 
  10   2  21     6538.21     6543.09    232.51 o 
  12   2  21     6937.65     6785.32    355.26 o 
 -27   3  21     7360.03     7131.64    478.14 o 
 -25   3  21     8904.23     7536.88    886.73 o 
 -23   3  21    17886.29    17690.45    574.51 o 
 -21   3  21    15467.99    14518.66    468.30 o 
 -19   3  21     6803.67     6237.04    213.70 o 
 -17   3  21     2334.51     2447.21    135.72 o 
 -15   3  21     1530.03     1684.37    273.33 o 
 -13   3  21     3903.04     5036.55    905.78 o 
 -11   3  21      280.80      580.04    241.32 o 
  -9   3  21      446.72      461.96     59.49 o 
  -7   3  21     1845.92     1739.68    154.21 o 
  -5   3  21     7723.54     7893.95    337.03 o 
  -3   3  21       65.66       63.49     72.24 o 
  -1   3  21       81.66       42.90     71.89 o 
   1   3  21      605.55     1041.40    294.00 o 
   3   3  21     1884.18     1909.05    171.39 o 
   5   3  21      914.36     1017.55    126.94 o 
   7   3  21       93.07       78.59     61.32 o 
   9   3  21      383.22      460.98    106.50 o 
  11   3  21      755.71      649.71    122.20 o 
 -26   4  21     3559.17     4703.08    474.54 o 
 -24   4  21     1894.29     1580.71    132.96 o 
 -22   4  21       47.67       14.98     55.31 o 
 -20   4  21      139.60      146.97    105.57 o 
 -18   4  21     2824.66     2797.55    111.93 o 
 -16   4  21     4610.94     4329.34    122.48 o 
 -14   4  21     2513.72     5184.01   1223.21 o 
 -12   4  21     1985.08     2354.24    333.22 o 
 -10   4  21       75.26      122.92     70.14 o 
  -8   4  21      322.37      316.24     35.60 o 
  -6   4  21     7875.31     7896.56    486.70 o 
  -4   4  21    10824.62    11356.52    591.33 o 
  -2   4  21     2277.76     2463.36    206.11 o 
   0   4  21     6372.80     6313.63    361.12 o 
   2   4  21    11424.95    10963.60    383.12 o 
   4   4  21    13857.90    13634.88    638.32 o 
   6   4  21    19467.48    18914.88    659.78 o 
   8   4  21     9262.81     8469.03    329.53 o 
  10   4  21     5950.59     5263.68    366.22 o 
 -25   5  21     2552.03     2317.24    266.15 o 
 -23   5  21     5965.83     6060.73    297.86 o 
 -21   5  21     3888.02     4103.09    252.80 o 
 -19   5  21     2579.21     2302.30    201.91 o 
 -17   5  21     6597.47     6357.92    286.95 o 
 -15   5  21      269.88      243.41     66.39 o 
 -13   5  21        9.87       12.15     45.93 o 
 -11   5  21        5.31       20.01     27.56 o 
  -9   5  21     1621.38     1587.10     96.59 o 
  -7   5  21     4809.59     5268.20    268.90 o 
  -5   5  21     1942.83     3346.09    644.98 o 
  -3   5  21     1642.20     1492.11    191.17 o 
  -1   5  21     1091.04     1032.45    220.22 o 
   1   5  21      635.95      715.35    161.69 o 
   3   5  21      203.94      160.48    117.73 o 
   5   5  21       72.35        4.14     85.87 o 
   7   5  21      105.91      604.50    493.28 o 
   9   5  21       49.00      531.39    475.09 o 
 -22   6  21        8.19      -47.48    156.38 o 
 -20   6  21     1218.98     1963.22    533.77 o 
 -18   6  21     1420.97     1428.37    181.98 o 
 -16   6  21     2810.39     3424.54    803.49 o 
 -14   6  21     7371.21     6988.54    296.53 o 
 -12   6  21     2534.28     2619.16    147.39 o 
 -10   6  21     2036.69     2306.60    290.91 o 
  -8   6  21     1891.66     2376.09    358.43 o 
  -6   6  21      917.15      832.86    187.82 o 
  -4   6  21     1008.01     6159.07   1841.39 o 
  -2   6  21        4.39       89.72    146.42 o 
   0   6  21     1004.14     1490.26    424.75 o 
   2   6  21     1769.78     1833.53    295.26 o 
   4   6  21      589.87      553.94    136.49 o 
   6   6  21      404.18      281.71    114.45 o 
 -19   7  21        9.35        1.88    105.49 o 
 -17   7  21       57.77     1036.33    575.52 o 
 -15   7  21      111.68     1045.27    572.03 o 
 -13   7  21      697.35     1366.54    827.48 o 
 -11   7  21      922.55     1162.90    262.37 o 
  -9   7  21      131.40      304.87    250.49 o 
  -7   7  21      111.42      179.58    127.83 o 
  -5   7  21     1233.39     1318.41    197.88 o 
  -3   7  21     3038.65     2553.75    345.79 o 
  -1   7  21      623.68     1824.73    621.84 o 
   1   7  21      379.85     2079.56   1235.52 o 
   3   7  21      312.83     1472.70    351.35 o 
 -12   8  21     4598.72     4462.56    616.40 o 
 -10   8  21      896.99     1013.82    194.95 o 
  -8   8  21     1283.76     2137.23    439.58 o 
  -6   8  21     2735.28     3908.60    529.30 o 
  -4   8  21     3430.99     3459.11   1056.27 o 
  -2   8  21     1474.50     1601.14    404.36 o 
 -28   0  22     3881.30     3059.57    788.34 o 
 -26   0  22    29381.57    28406.69   1482.21 o 
 -24   0  22    33547.83    34379.03   2216.18 o 
 -22   0  22    18454.61    18164.40    934.45 o 
 -20   0  22    19397.58    18737.31   1265.42 o 
 -18   0  22    12042.32    11775.35    357.86 o 
 -16   0  22    20846.34    21272.19    532.97 o 
 -14   0  22     6602.96     6161.32    233.71 o 
 -12   0  22     5149.15     4844.89    237.58 o 
 -10   0  22       22.89       75.77     46.90 o 
  -8   0  22      690.82      689.57     63.77 o 
  -6   0  22      217.15      267.90     57.51 o 
  -4   0  22     5135.69     5165.51    260.38 o 
  -2   0  22     4393.78     4351.42    200.46 o 
   0   0  22    12144.12    12640.19    433.43 o 
   2   0  22      244.79      252.89     56.49 o 
   4   0  22     3255.95     3474.98    144.05 o 
   6   0  22    13930.36    14303.12    395.99 o 
   8   0  22     9767.61     9986.10    395.17 o 
  10   0  22     7943.58     7652.32    957.56 o 
  12   0  22     3038.00     2580.45    650.38 o 
 -27   1  22      238.52      189.21    151.23 o 
 -25   1  22      740.04      902.12    191.78 o 
 -23   1  22     3315.70     3336.73    261.35 o 
 -21   1  22     2326.73     2215.86    200.94 o 
 -19   1  22     7916.41     8379.95    250.46 o 
 -17   1  22    10719.37    10663.26    250.31 o 
 -15   1  22    14717.94    14413.06    266.15 o 
 -13   1  22    10765.43    10111.24    236.31 o 
 -11   1  22     3141.47     3078.62     95.19 o 
  -9   1  22     1328.08     1343.77    151.93 o 
  -7   1  22       88.85      126.11     51.21 o 
  -5   1  22     1724.25     1570.29     70.15 o 
  -3   1  22      735.07      725.83     37.59 o 
  -1   1  22     3677.99     3819.79    155.41 o 
   1   1  22     1589.23     1820.92    145.07 o 
   3   1  22     4666.87     4604.13    161.19 o 
   5   1  22    13106.24    13113.28    343.59 o 
   7   1  22    14588.04    14040.38    373.27 o 
   9   1  22     6990.44     6398.49    242.83 o 
  11   1  22     4055.07     4389.34    283.27 o 
 -28   2  22     4179.64     3681.14    371.62 o 
 -26   2  22     5069.09     4974.29    320.87 o 
 -24   2  22     5433.67     5362.61    288.27 o 
 -22   2  22    12923.92    12944.03    555.90 o 
 -20   2  22     4717.14     4779.95    143.16 o 
 -18   2  22      742.54      692.96     96.49 o 
 -16   2  22      164.84      193.20     68.38 o 
 -14   2  22     1589.98     1738.46    121.14 o 
 -12   2  22      178.46      151.32     72.89 o 
 -10   2  22      114.29      104.57     49.85 o 
  -8   2  22     2205.60     2163.18     86.19 o 
  -6   2  22      112.99      109.55     75.59 o 
  -4   2  22      429.70      395.26     96.52 o 
  -2   2  22       70.67       44.55     86.43 o 
   0   2  22       10.11       -7.62     43.10 o 
   2   2  22     2403.76     2448.81    165.04 o 
   4   2  22     3435.30     3270.72    146.94 o 
   6   2  22     3294.60     3148.59    175.67 o 
   8   2  22     1589.05     1348.69    105.14 o 
  10   2  22     4714.23     4596.75    281.62 o 
  12   2  22     2834.53     2946.38    355.36 o 
 -27   3  22      934.42     1591.79    370.70 o 
 -25   3  22        1.67      -34.46    105.30 o 
 -23   3  22     1056.30     4093.99   1438.15 o 
 -21   3  22      105.02      904.64    454.00 o 
 -19   3  22      262.87      268.61     56.59 o 
 -17   3  22     1607.62     1588.35    151.64 o 
 -15   3  22     1304.06     1260.12    139.58 o 
 -13   3  22     4415.76     4263.06    152.95 o 
 -11   3  22     1071.57     1105.34     59.74 o 
  -9   3  22       30.41       31.50     29.83 o 
  -7   3  22      208.06      271.47    194.58 o 
  -5   3  22     1992.71     2041.91    153.73 o 
  -3   3  22       16.54       26.28     61.32 o 
  -1   3  22      516.86      492.94    103.48 o 
   1   3  22     2726.30     2784.11    150.44 o 
   3   3  22      178.41      155.94     91.87 o 
   5   3  22      118.85     1074.35    667.46 o 
   7   3  22       16.99       17.66     59.49 o 
   9   3  22      618.89      583.88    113.76 o 
  11   3  22     1745.85     2133.58    237.63 o 
 -26   4  22      778.71     3340.77   1089.17 o 
 -24   4  22     1258.94     3319.09   1071.63 o 
 -22   4  22     1250.83     1393.54    313.82 o 
 -20   4  22     3071.08     2813.78    156.88 o 
 -18   4  22     1167.70     1012.92    109.57 o 
 -16   4  22       74.77       90.18     52.60 o 
 -14   4  22     5653.46     5556.32    300.11 o 
 -10   4  22      345.34      334.30     73.86 o 
  -8   4  22     2197.43     3864.24   1279.07 o 
  -6   4  22     4131.91     3704.09    292.86 o 
  -4   4  22     2690.44     2524.80    169.00 o 
  -2   4  22     1301.97     1883.21    546.40 o 
   0   4  22      888.60      697.21    166.85 o 
   2   4  22       16.42        6.57     79.59 o 
   4   4  22      236.61      138.79    147.75 o 
   6   4  22      578.93      626.87    108.76 o 
   8   4  22      946.13      995.81    159.33 o 
  10   4  22     1034.94     1167.84    146.23 o 
 -23   5  22      747.14     1356.51    264.66 o 
 -21   5  22     1017.26     2166.32    597.02 o 
 -19   5  22       52.63       89.78     81.40 o 
 -17   5  22        4.99      190.46    142.97 o 
 -15   5  22      473.93      456.70     72.92 o 
 -13   5  22      722.24      921.45    264.15 o 
 -11   5  22        1.62     1409.08    654.86 o 
  -9   5  22        2.52       38.04     48.18 o 
  -7   5  22     1651.41     2500.73    243.82 o 
  -5   5  22     1786.92     2691.01    341.69 o 
  -3   5  22      529.72      821.72    270.82 o 
  -1   5  22      793.50      622.50    192.99 o 
   1   5  22     1452.37     1343.89    187.60 o 
   3   5  22     2159.79     2246.53    229.09 o 
   5   5  22     1598.83     1345.99    226.50 o 
   7   5  22       77.64       75.05     87.38 o 
 -22   6  22     6251.79     6130.11    570.43 o 
 -20   6  22     3227.01     3175.68    195.62 o 
 -18   6  22      912.34     1031.29    212.14 o 
 -16   6  22     3758.32     5314.99   1037.79 o 
 -14   6  22     2604.76     2892.64    605.50 o 
 -12   6  22     1113.12     1302.51    271.04 o 
 -10   6  22     1884.55     1106.70    532.55 o 
  -8   6  22      218.76      107.58     96.95 o 
  -6   6  22       84.54      206.57    183.04 o 
  -4   6  22     2122.17     2739.21    314.98 o 
  -2   6  22     1561.98     1951.21    618.65 o 
   0   6  22     2195.46     2909.91    820.62 o 
   2   6  22      808.43     1488.38    841.69 o 
   4   6  22      113.98      157.95    101.38 o 
   6   6  22      500.95      629.49    174.32 o 
 -17   7  22     1712.26     1552.52    216.35 o 
 -15   7  22     4692.40     4940.14    283.08 o 
 -13   7  22     2347.62     2793.19    301.37 o 
 -11   7  22     1051.67      887.55    299.02 o 
  -9   7  22      931.15     1355.29    256.49 o 
  -7   7  22      269.32     3400.16   1088.43 o 
  -5   7  22       97.03     3504.52    994.71 o 
  -3   7  22      460.70     1664.07    244.36 o 
  -1   7  22     1473.23      947.78    298.01 o 
   1   7  22     3336.80     3005.88    434.27 o 
 -10   8  22      586.86      491.03    223.26 o 
  -8   8  22     1444.08     1665.33    387.13 o 
  -6   8  22     1648.00     4403.82   1093.48 o 
 -27   1  23      903.84      823.13    198.45 o 
 -25   1  23     1456.90     1810.96    223.75 o 
 -23   1  23     1210.36     1494.09    239.23 o 
 -21   1  23     1796.13     1954.00    177.61 o 
 -19   1  23      333.37      281.77     56.85 o 
 -17   1  23        1.90        9.96     36.50 o 
 -15   1  23     2056.32     1969.48    105.49 o 
 -13   1  23      169.30      110.28     47.54 o 
 -11   1  23      675.23      668.09     78.09 o 
  -9   1  23      449.63      332.27     44.99 o 
  -7   1  23       14.85       31.72     35.88 o 
  -5   1  23       77.73       76.70     31.36 o 
  -3   1  23     1501.39     1429.79     54.53 o 
  -1   1  23      572.15      661.37     72.49 o 
   1   1  23       66.76       52.73     44.01 o 
   3   1  23      693.84      555.91    100.36 o 
   5   1  23     3364.21     3307.31    136.05 o 
   7   1  23     6720.59     6717.16    250.55 o 
   9   1  23     1518.80     1485.77    146.61 o 
  11   1  23      894.74      718.34    488.63 o 
 -28   2  23       95.53       51.67    146.01 o 
 -26   2  23     1012.03      843.33    199.02 o 
 -24   2  23     9016.04     8744.98    398.71 o 
 -22   2  23    19839.60    20131.25    668.02 o 
 -20   2  23    19598.87    19985.31    513.32 o 
 -18   2  23    12073.45    12169.35    265.37 o 
 -16   2  23     8482.48     8041.89    206.92 o 
 -14   2  23    15494.68    15254.50    305.76 o 
 -12   2  23    25352.43    24612.95    479.32 o 
 -10   2  23    10624.37    10316.93    222.60 o 
  -8   2  23     1140.50     1254.24    109.67 o 
  -6   2  23       36.22     1108.00    755.38 o 
  -4   2  23      953.67     1088.12    165.84 o 
  -2   2  23      340.24      460.97    156.23 o 
   0   2  23      800.89      780.61    101.04 o 
   2   2  23      322.21      283.96    100.23 o 
   4   2  23     1556.13     1462.90    154.06 o 
   6   2  23     1304.64     1240.85    118.26 o 
   8   2  23       96.40      162.46    103.10 o 
  10   2  23      598.03      750.28    108.16 o 
 -27   3  23     2336.14     2703.78    843.92 o 
 -25   3  23     5353.78     5409.64    327.43 o 
 -23   3  23     5297.25     5020.66    211.58 o 
 -21   3  23     2152.52     2915.76    439.33 o 
 -19   3  23     5098.90     4855.22    155.98 o 
 -17   3  23     1026.37     1280.42    213.54 o 
 -15   3  23       34.48       43.20     33.67 o 
 -13   3  23        6.87       18.09     53.14 o 
 -11   3  23      794.71      774.86     75.86 o 
  -9   3  23      273.25      273.23     37.40 o 
  -7   3  23       28.05       31.94     71.91 o 
  -5   3  23       12.90       17.75     96.48 o 
  -3   3  23        8.44       14.67     58.15 o 
  -1   3  23      183.64      210.73    133.78 o 
   1   3  23     5897.90     5877.10    243.37 o 
   3   3  23     3599.94     4332.80    433.06 o 
   5   3  23     4326.65     4528.07    228.06 o 
   7   3  23     6793.37     6435.05    254.44 o 
   9   3  23     5087.15     4533.35    272.50 o 
 -24   4  23     5069.52     3943.58    289.80 o 
 -22   4  23    16055.72    14938.47    785.19 o 
 -20   4  23     8889.49    10176.36   1266.76 o 
 -18   4  23     6443.02     6341.45    175.52 o 
 -16   4  23     7834.72     7574.86    207.97 o 
 -14   4  23    13183.14    12921.46    537.64 o 
 -12   4  23    18789.10    17913.17    439.33 o 
 -10   4  23     9938.27     9665.68    213.43 o 
  -8   4  23     6145.39     6495.51    324.22 o 
  -6   4  23      467.81      459.72    147.33 o 
  -4   4  23      132.48      374.15    198.55 o 
  -2   4  23      159.13      157.03    142.15 o 
   0   4  23      845.23      781.55    166.44 o 
   2   4  23      523.79      575.62    451.26 o 
   4   4  23      293.18      277.71     87.06 o 
   6   4  23     1094.01      963.41    139.06 o 
   8   4  23      525.72      597.03    122.35 o 
 -23   5  23     1540.24     2000.92    372.70 o 
 -21   5  23     2771.86     3419.17    529.92 o 
 -19   5  23      102.47      118.49    125.44 o 
 -17   5  23        3.12      -22.92     57.03 o 
 -15   5  23       85.67       67.49     41.02 o 
 -13   5  23     1222.30     1146.01    142.56 o 
 -11   5  23     2244.57     3632.38   1045.37 o 
  -7   5  23     1795.12     3222.37    578.67 o 
  -5   5  23     1099.85     1948.05    721.54 o 
  -3   5  23     1159.47     4174.47   2063.27 o 
  -1   5  23      329.54      306.95    155.17 o 
   1   5  23      379.95      358.70    137.85 o 
   3   5  23     4780.52     4978.80    360.39 o 
   5   5  23     1168.43     1142.77    152.32 o 
   7   5  23      566.01      601.06    163.68 o 
 -20   6  23      469.69      566.71    101.10 o 
 -18   6  23     1420.62     1536.01    208.28 o 
 -16   6  23     4205.19     4570.90    312.35 o 
 -14   6  23     4215.24     5031.41    351.36 o 
 -12   6  23     1601.07     2021.87    650.52 o 
  -8   6  23       66.22       17.60    117.85 o 
  -6   6  23      531.98     2667.46    948.85 o 
  -4   6  23     2850.06     3043.77    554.20 o 
  -2   6  23     3155.79     3257.19    292.05 o 
   0   6  23     2371.16     2492.78    714.94 o 
   2   6  23     2558.13     2140.70    284.56 o 
   4   6  23      822.27      449.90    252.81 o 
 -17   7  23      254.69      456.07    207.28 o 
 -15   7  23     1587.61     6341.26   3093.55 o 
 -13   7  23     2512.94     6474.97   2126.14 o 
 -11   7  23      396.43      301.73    168.23 o 
  -9   7  23     2449.36     1887.80    447.34 o 
  -7   7  23     4080.41     3959.79    267.84 o 
  -5   7  23     3617.59     3569.06    306.80 o 
  -3   7  23     1455.26     1288.19    220.23 o 
  -1   7  23       29.77       10.86     99.47 o 
 -28   0  24      199.15      -39.42    302.42 o 
 -26   0  24      386.66      426.79    227.67 o 
 -24   0  24        0.87      -27.90    124.22 o 
 -22   0  24     1496.78     1434.11    192.36 o 
 -20   0  24     1989.47     2130.29    167.15 o 
 -18   0  24    11209.62    11411.24    310.68 o 
 -16   0  24     2759.27     2713.05    141.67 o 
 -14   0  24    11079.43    10960.83    293.82 o 
 -12   0  24     3829.01     3958.11    176.85 o 
 -10   0  24    20824.30    20789.17    582.94 o 
  -8   0  24    17741.72    18127.18    503.49 o 
  -6   0  24       56.80       76.89     60.45 o 
  -4   0  24     1062.07     1103.75    118.86 o 
  -2   0  24     5564.33     5693.62    240.30 o 
   0   0  24     3343.15     3172.71    149.46 o 
   2   0  24      493.21      528.51     44.19 o 
   4   0  24     4578.94     4688.66    200.93 o 
   6   0  24     6362.86     6343.41    544.36 o 
   8   0  24     5951.66     5656.33    521.93 o 
  10   0  24     1346.15     1168.24    301.06 o 
 -27   1  24     4225.10     4269.36    367.07 o 
 -25   1  24     9427.75     8984.06    465.31 o 
 -23   1  24    15685.33    14831.22    534.42 o 
 -21   1  24    28365.01    29006.20    857.84 o 
 -19   1  24    22155.22    22637.18    439.72 o 
 -17   1  24    14976.84    15181.72    327.88 o 
 -15   1  24     9091.56     9242.01    209.52 o 
 -13   1  24     7204.55     7032.72    175.75 o 
 -11   1  24    15812.49    15201.78    295.21 o 
  -9   1  24     4056.52     3963.97     98.40 o 
  -7   1  24      933.96      967.38     84.37 o 
  -5   1  24      216.89      200.87     38.50 o 
  -3   1  24     4550.64     4704.89    237.40 o 
  -1   1  24     1425.21     1482.25    112.12 o 
   1   1  24      136.50      149.08     72.38 o 
   3   1  24      399.38      454.98     92.47 o 
   5   1  24      615.60      625.92     73.24 o 
   7   1  24      330.26      468.95    102.10 o 
   9   1  24     1235.35     1163.48    566.79 o 
 -26   2  24        9.76       65.41    134.26 o 
 -24   2  24      566.22      793.54    145.64 o 
 -22   2  24      479.69      514.83    141.15 o 
 -20   2  24      228.45      225.83     57.10 o 
 -18   2  24      424.94      442.84     75.85 o 
 -16   2  24       69.18       47.89     49.83 o 
 -14   2  24      823.74      861.83     76.03 o 
 -12   2  24     5646.93     5337.69    172.58 o 
 -10   2  24     3236.67     3427.63     88.56 o 
  -8   2  24     2557.58     2531.28     78.20 o 
  -6   2  24     7727.85     7481.03    293.53 o 
  -4   2  24     2163.34     2085.91    148.46 o 
  -2   2  24     2922.01     2916.55    149.45 o 
   0   2  24       23.68       39.76     53.09 o 
   2   2  24       58.61       76.25     44.98 o 
   4   2  24      345.12      479.98     87.58 o 
   6   2  24     1981.93     1924.17    129.45 o 
   8   2  24     2744.00     2659.75    187.42 o 
  10   2  24      627.10      456.01    101.94 o 
 -25   3  24      596.45      648.53    184.78 o 
 -23   3  24      682.10      599.15    169.70 o 
 -21   3  24     2488.43     2508.31    265.71 o 
 -19   3  24     1107.94     1035.43     88.03 o 
 -17   3  24     1374.02     1260.76    121.72 o 
 -15   3  24     1624.81     1462.99     97.94 o 
 -13   3  24      767.71      637.61     90.26 o 
 -11   3  24       17.74       11.51     40.12 o 
  -9   3  24       26.73       19.32     20.02 o 
  -7   3  24       23.77     6626.34   3838.05 o 
  -5   3  24     2432.49     2432.71    234.61 o 
  -3   3  24     1613.88     1800.70    192.02 o 
  -1   3  24     2423.91     2384.94    184.48 o 
   1   3  24     2834.99     3606.56    535.87 o 
   3   3  24      407.58      420.87     83.84 o 
   5   3  24      145.72       44.57     70.02 o 
   7   3  24     1599.55     1493.78    202.01 o 
   9   3  24      723.75      917.46    147.47 o 
 -24   4  24      401.60     1086.68    380.99 o 
 -22   4  24        9.68       20.13    109.03 o 
 -20   4  24     7821.62     8957.15    991.22 o 
 -18   4  24     1454.86     1446.38    108.47 o 
 -16   4  24      836.59     1090.49     99.81 o 
 -14   4  24        2.27      -31.53     58.23 o 
 -12   4  24       83.25      201.09    121.61 o 
 -10   4  24      186.64      178.17     29.87 o 
  -8   4  24     1453.90     1502.24    183.50 o 
  -6   4  24        4.80      -19.05    114.47 o 
  -4   4  24      661.88     1518.31    642.36 o 
  -2   4  24        0.18      -22.01     79.20 o 
   0   4  24       54.84       58.40    100.05 o 
   2   4  24       12.37       19.42     78.16 o 
   4   4  24      236.80      168.68    101.31 o 
   6   4  24      129.74       36.81    106.34 o 
 -23   5  24     2054.91     2106.66    209.29 o 
 -21   5  24     3349.37     3681.13    300.38 o 
 -19   5  24     5875.20     6038.21    287.98 o 
 -17   5  24     2008.72     2136.88    187.32 o 
 -15   5  24     2071.31     1757.83    496.96 o 
 -13   5  24     6825.69     9165.33   1860.02 o 
 -11   5  24     4712.43    11984.40   2811.63 o 
  -9   5  24     5118.27     8396.02   2745.93 o 
  -7   5  24     3402.71     6328.25   2045.02 o 
  -5   5  24     3697.21     3972.52    396.51 o 
  -3   5  24     6059.87     6294.02    344.95 o 
  -1   5  24     2643.90     2660.87    272.96 o 
   1   5  24     1667.45     1652.36    204.47 o 
   3   5  24      912.77      679.43    183.36 o 
   5   5  24      366.80      205.50    130.43 o 
 -20   6  24      621.07      544.10    175.91 o 
 -18   6  24      554.12      491.35     90.85 o 
 -16   6  24     1858.32     1689.64    231.07 o 
 -14   6  24     2071.41     2179.88    453.03 o 
 -12   6  24     2380.08     1855.19    413.62 o 
 -10   6  24     6115.85     5580.48    404.14 o 
  -8   6  24     9340.20     8758.33    338.12 o 
  -6   6  24     3870.41     3789.37    252.41 o 
  -4   6  24     2733.12     2853.20    246.46 o 
  -2   6  24      399.78     1451.63    343.88 o 
   0   6  24      853.04     1048.41    427.13 o 
   2   6  24       33.14     2197.83    695.91 o 
 -15   7  24     6428.38     6399.13    704.75 o 
 -13   7  24     5380.83     4641.90    693.53 o 
 -11   7  24     1646.88      859.78    478.10 o 
  -9   7  24     1460.64     1120.31    311.25 o 
  -7   7  24      726.57     1693.01    405.91 o 
  -5   7  24      228.83      899.80    646.66 o 
  -3   7  24       37.90       60.15    115.01 o 
 -27   1  25       49.12       51.49    129.25 o 
 -25   1  25      357.36      237.08    127.05 o 
 -23   1  25     1883.23     1802.68    232.59 o 
 -21   1  25     1874.26     1769.75     96.12 o 
 -19   1  25     5261.26     5441.03    160.78 o 
 -17   1  25     2135.44     2213.16     91.38 o 
 -15   1  25     1828.51     1798.30     73.80 o 
 -13   1  25     1583.98     1519.90    100.26 o 
 -11   1  25     4104.04     3938.89    127.59 o 
  -9   1  25     5198.95     4963.63    117.85 o 
  -7   1  25     4327.01     4454.44    209.69 o 
  -5   1  25     1411.01     1496.11     89.53 o 
  -3   1  25      769.82      791.63    148.01 o 
  -1   1  25      465.36      419.64     66.89 o 
   1   1  25      714.68      806.14     71.58 o 
   3   1  25       36.54      102.51     45.48 o 
   5   1  25      581.67      707.37    128.70 o 
   7   1  25       53.44       92.31    156.12 o 
   9   1  25       14.86       -9.79    138.52 o 
 -26   2  25     1023.43     1277.51    207.35 o 
 -24   2  25     2358.07     2313.31    192.70 o 
 -22   2  25     3474.96     3386.62    264.30 o 
 -20   2  25     2397.65     2328.38    120.83 o 
 -18   2  25      688.27     1257.56    276.55 o 
 -16   2  25       11.10       -0.66     32.53 o 
 -14   2  25      437.30      822.04    212.57 o 
 -12   2  25      704.60      617.40     91.07 o 
 -10   2  25     2393.08     2281.78     90.55 o 
  -8   2  25       63.76      126.91     74.16 o 
  -6   2  25        9.39       19.79     85.83 o 
  -4   2  25      316.45      336.39    169.00 o 
  -2   2  25      583.60      583.49     87.98 o 
   0   2  25     1200.40     1173.63    153.81 o 
   2   2  25      485.98      618.92    125.96 o 
   4   2  25      620.82      740.21     93.68 o 
   6   2  25      155.48      119.93     83.42 o 
   8   2  25     2129.57     2091.13    114.85 o 
 -25   3  25     1361.28     1150.05    183.45 o 
 -23   3  25     2236.70     2242.92    228.98 o 
 -21   3  25     9247.67     9411.85    394.46 o 
 -19   3  25    11721.65    11732.69    544.26 o 
 -17   3  25    19759.24    19938.17    429.29 o 
 -15   3  25     9753.66     9740.25    199.94 o 
 -13   3  25    16176.44    16302.91    330.65 o 
 -11   3  25    20440.69    20897.10    425.66 o 
  -9   3  25    21188.45    21405.78    811.72 o 
  -7   3  25    21244.67    21715.77    723.20 o 
  -5   3  25     7758.70     7723.00    329.86 o 
  -3   3  25     3609.36     3508.70    167.90 o 
  -1   3  25     9080.87     9707.92    429.41 o 
   1   3  25     2266.24     2171.79    132.94 o 
   3   3  25      883.32     1473.98    439.02 o 
   5   3  25      534.19      742.16    174.45 o 
   7   3  25     1076.07     1132.38    108.48 o 
 -24   4  25     1684.67     1723.71    194.80 o 
 -22   4  25     3836.04     3195.58    266.02 o 
 -20   4  25     6828.25     6157.38    393.00 o 
 -18   4  25     6608.66     6796.50    230.86 o 
 -16   4  25      990.25     1057.14    102.70 o 
 -14   4  25     1306.01     1372.71    138.33 o 
 -12   4  25      841.12      788.14     69.05 o 
 -10   4  25      150.67     1144.64    844.41 o 
  -8   4  25       89.52     3047.56   1735.36 o 
  -6   4  25     2833.52     3171.72    376.91 o 
  -4   4  25     5297.26     5302.50    254.54 o 
  -2   4  25     4576.65     4601.42    276.09 o 
   0   4  25     4160.16     4315.30    291.43 o 
   2   4  25     1281.04     1115.47    178.30 o 
   4   4  25      691.21      612.22    130.38 o 
   6   4  25        2.22      118.15     98.54 o 
 -21   5  25     1858.27     2503.76    421.63 o 
 -19   5  25     2086.38     2038.15    212.12 o 
 -17   5  25     1431.86     1989.97    573.64 o 
 -15   5  25     3981.74     3323.78    880.73 o 
 -13   5  25     8405.36     7677.47    411.72 o 
 -11   5  25    11365.34    11075.72    771.83 o 
  -9   5  25     7355.51     8671.62   1203.24 o 
  -7   5  25     7819.59     8166.72    448.37 o 
  -5   5  25     2912.71     3397.84    502.70 o 
  -3   5  25      918.87      925.05    137.16 o 
  -1   5  25       98.61       31.51    102.29 o 
   1   5  25        1.84       65.24    178.06 o 
   3   5  25      259.10      207.08    134.35 o 
 -18   6  25      516.06     7874.03   4479.94 o 
 -16   6  25     1355.26     5070.47   2648.75 o 
 -14   6  25      111.06     5583.53   3196.17 o 
 -12   6  25      473.69     5510.33   1500.41 o 
 -10   6  25      378.10     3495.57    996.09 o 
  -8   6  25      587.45     2267.49    802.44 o 
  -6   6  25      336.41     3707.53   1067.87 o 
  -4   6  25     1738.43     6067.77    986.67 o 
  -2   6  25     2310.45     2218.17    318.58 o 
   0   6  25     1703.91     1653.19    253.76 o 
 -11   7  25      108.06      101.94    422.03 o 
  -9   7  25      524.29     2878.03   1435.23 o 
  -7   7  25     1612.41     4134.11    512.60 o 
 -26   0  26     2353.35     2431.25    394.51 o 
 -24   0  26     2129.49     2199.80    384.18 o 
 -22   0  26     3265.72     2938.19    220.32 o 
 -20   0  26    16861.03    17467.84    536.71 o 
 -18   0  26    13377.88    13337.52    393.32 o 
 -16   0  26     8285.33     8437.08    327.28 o 
 -14   0  26     1357.41     1593.75    159.72 o 
 -12   0  26     4041.28     4306.51    176.81 o 
 -10   0  26    19784.01    20482.58    567.57 o 
  -8   0  26    11789.08    11985.48    287.49 o 
  -6   0  26    12696.91    12982.62    341.30 o 
  -4   0  26    12555.51    13021.45    344.17 o 
  -2   0  26      473.36      278.89    141.70 o 
   0   0  26     2408.66     2504.33    643.58 o 
   2   0  26      480.42      399.61    432.23 o 
   4   0  26      158.53      137.96    365.63 o 
   6   0  26        4.56      -70.00    331.65 o 
 -25   1  26      187.89      197.51    135.65 o 
 -23   1  26       83.82       70.54     81.05 o 
 -21   1  26      420.95      233.58     77.60 o 
 -19   1  26       98.58       99.77     45.26 o 
 -17   1  26        4.05       10.03     41.69 o 
 -15   1  26      678.63      667.05     60.19 o 
 -13   1  26     5122.18     5024.70    138.77 o 
 -11   1  26     3875.36     3862.12    142.81 o 
  -9   1  26     5234.91     5412.96    120.44 o 
  -7   1  26    18898.04    19150.17    355.11 o 
  -5   1  26    11570.57    11930.78    208.52 o 
  -3   1  26    13031.38    13798.79    497.92 o 
  -1   1  26    13302.60    13685.00    495.91 o 
   1   1  26    14058.88    14311.47    357.40 o 
   3   1  26     8182.23     8356.02    307.51 o 
   5   1  26     4565.52     4654.77    357.76 o 
   7   1  26      256.06      205.63    157.38 o 
 -26   2  26       49.35       35.62    104.56 o 
 -24   2  26     1703.41     1655.14    185.79 o 
 -22   2  26     3199.48     3331.27    220.44 o 
 -20   2  26     3702.26     3878.12    209.94 o 
 -18   2  26     2424.90     2580.57    138.32 o 
 -16   2  26     7689.07     7589.75    231.35 o 
 -14   2  26     2496.21     2669.50    110.18 o 
 -12   2  26     4047.76     4036.13    106.61 o 
 -10   2  26     2337.24     2351.49     94.11 o 
  -8   2  26     2599.49     3117.98    318.92 o 
  -6   2  26     1005.27     1539.05    346.42 o 
  -4   2  26      645.32      651.96    204.41 o 
  -2   2  26      234.67      275.10    103.37 o 
   0   2  26      302.79      303.32    110.52 o 
   2   2  26        4.60       20.06     45.68 o 
   4   2  26       17.09       -1.28     36.33 o 
   6   2  26        3.86       42.81    163.78 o 
 -25   3  26       58.04       45.98     93.09 o 
 -23   3  26     1267.46     1388.54    166.57 o 
 -21   3  26     1446.50     1631.49    188.02 o 
 -19   3  26     1774.79     1612.53    295.50 o 
 -17   3  26      803.25      992.28    123.37 o 
 -15   3  26      254.70      272.66     49.47 o 
 -13   3  26       85.75       44.87     40.29 o 
 -11   3  26     2851.27     2999.28    116.27 o 
  -9   3  26     2247.75     2425.14    421.69 o 
  -7   3  26     2036.51     2093.77    196.71 o 
  -5   3  26     1734.79     1829.98    172.34 o 
  -3   3  26     4216.04     4257.40    214.36 o 
  -1   3  26     2859.32     3162.78    265.44 o 
   1   3  26     1380.48     1401.34    328.25 o 
   3   3  26     1065.08     1038.43    201.07 o 
   5   3  26      136.16      286.48     94.43 o 
 -22   4  26       10.71        0.89     82.92 o 
 -20   4  26       10.45       18.65     84.13 o 
 -18   4  26      966.48     1101.73    111.58 o 
 -16   4  26      858.07      965.99    244.55 o 
 -14   4  26      132.44       86.38     50.64 o 
 -12   4  26       32.26     9249.13   5767.44 o 
 -10   4  26     2668.01     8157.44   4020.87 o 
  -8   4  26     6166.43     7940.81   1867.89 o 
  -6   4  26     3344.20     4094.74    993.65 o 
  -4   4  26      520.24     2503.77   1036.58 o 
  -2   4  26      724.82     5308.65   2687.15 o 
   0   4  26      966.74      858.32    170.98 o 
   2   4  26     1434.76     1360.63    188.27 o 
   4   4  26       36.52       93.29     90.93 o 
 -21   5  26     2186.90     1877.74    703.39 o 
 -19   5  26     4982.39     5044.97    214.41 o 
 -17   5  26     2775.13     4037.27    805.33 o 
 -15   5  26     2246.06     3326.31    826.95 o 
 -13   5  26      659.26      935.81    357.81 o 
 -11   5  26      787.46     1084.68    396.55 o 
  -9   5  26     3639.97     3460.45    490.16 o 
  -7   5  26     2238.86     2069.83    187.23 o 
  -5   5  26     2146.25     1739.44    188.20 o 
  -3   5  26      351.54      275.29    159.00 o 
  -1   5  26      661.16      594.65    498.15 o 
   1   5  26      960.97      870.71    162.29 o 
 -16   6  26     5932.67     4729.75    861.74 o 
 -14   6  26     7863.13     7337.39    793.10 o 
 -12   6  26     6223.22     5943.05    314.35 o 
 -10   6  26     4225.59     4737.77   1122.36 o 
  -8   6  26     4621.36     4958.18    549.16 o 
  -6   6  26     6038.78     6668.28    847.05 o 
  -4   6  26     2394.38     2566.23    300.68 o 
  -2   6  26      247.30      167.15    104.71 o 
 -25   1  27      292.09      355.49    114.18 o 
 -23   1  27        7.66       24.59     71.38 o 
 -21   1  27      185.96      253.25     60.15 o 
 -19   1  27      290.46      369.88     66.26 o 
 -17   1  27      130.23       85.84     48.77 o 
 -15   1  27     1394.98     1281.28     91.93 o 
 -13   1  27        5.10        2.99     30.06 o 
 -11   1  27      123.87      130.44     36.63 o 
  -9   1  27     1694.91     1730.63     59.83 o 
  -7   1  27      295.00      360.37     66.15 o 
  -5   1  27       42.97       -3.29     63.22 o 
  -3   1  27       68.91      -14.08     43.33 o 
  -1   1  27      461.38      646.19    131.06 o 
   1   1  27       45.03      128.14    271.03 o 
   3   1  27      232.33      216.63    200.73 o 
   5   1  27      727.25      657.00    259.49 o 
 -24   2  27      837.52      853.51    166.05 o 
 -22   2  27     1095.12     1354.52    174.85 o 
 -20   2  27      443.31      405.21     60.09 o 
 -18   2  27     3160.14     3126.52     94.49 o 
 -16   2  27     3586.54     3552.81    106.38 o 
 -14   2  27     2132.12     2032.80     93.38 o 
 -12   2  27     4299.33     4141.46    120.63 o 
 -10   2  27     7284.60     7635.59    170.44 o 
  -8   2  27    16482.74    17237.00    570.04 o 
  -6   2  27    24929.93    26443.53    751.21 o 
  -4   2  27    15066.84    14889.26    545.94 o 
  -2   2  27     7997.19     8069.20    231.01 o 
   0   2  27     7658.95     7865.08    302.68 o 
   2   2  27     7145.91     7019.87    420.48 o 
   4   2  27     3687.98     3312.44    290.26 o 
 -23   3  27       62.61       28.08     68.34 o 
 -21   3  27      267.49      225.12     92.78 o 
 -19   3  27      341.78      312.71     70.61 o 
 -17   3  27     2306.30     2226.65    105.30 o 
 -15   3  27      246.10      136.12     51.16 o 
 -13   3  27      527.50      606.52     81.56 o 
 -11   3  27      336.86      298.65    116.52 o 
  -9   3  27     1100.45     1058.01    276.51 o 
  -7   3  27      622.40      594.58    178.12 o 
  -5   3  27       34.72       18.60     72.47 o 
  -3   3  27      651.52      818.88    157.65 o 
  -1   3  27     2623.93     2549.81    202.38 o 
   1   3  27     2527.79     2311.64    176.94 o 
   3   3  27      571.83      482.81    105.25 o 
 -22   4  27      341.92      330.07    132.17 o 
 -20   4  27     1454.29     1497.14    136.65 o 
 -18   4  27      977.57      943.27    230.61 o 
 -16   4  27     2140.59     1690.09    410.91 o 
 -14   4  27     6054.23     6132.76    289.92 o 
 -12   4  27    15808.99    15794.89    694.53 o 
 -10   4  27    11894.81    11475.00    552.44 o 
  -8   4  27     7609.60     7270.62    425.86 o 
  -6   4  27    12986.85    12774.89    614.46 o 
  -4   4  27     6838.81     6839.57    338.30 o 
  -2   4  27     6355.28     6417.51    328.36 o 
   0   4  27     4546.07     4161.68    285.83 o 
   2   4  27     3627.95     3389.60    251.62 o 
 -19   5  27     2260.87     2291.69    286.84 o 
 -17   5  27     3209.66     3395.29    789.02 o 
 -15   5  27     2842.97     3063.95    259.42 o 
 -13   5  27     1215.63     1771.44    212.97 o 
 -11   5  27      947.39     1628.88    238.88 o 
  -9   5  27       15.10       51.49    125.41 o 
  -7   5  27        7.73       41.27     77.49 o 
  -5   5  27      264.34     1259.01    475.04 o 
  -3   5  27      934.45      654.46    501.55 o 
  -1   5  27      803.07      647.04    171.34 o 
 -14   6  27      188.79       89.73    147.63 o 
 -12   6  27     1007.52     1660.68    460.09 o 
 -10   6  27     3110.98     3281.51    304.70 o 
  -8   6  27     3472.45     3486.39    379.66 o 
  -6   6  27      723.90      867.35    330.98 o 
 -24   0  28      153.78      233.59    210.23 o 
 -22   0  28        3.20       20.36     68.71 o 
 -20   0  28      162.79      148.47     86.30 o 
 -18   0  28     1083.35      995.17    113.89 o 
 -16   0  28      132.18       84.04     58.87 o 
 -14   0  28      865.39      806.53     96.61 o 
 -12   0  28      498.29      518.33    105.68 o 
 -10   0  28     2517.78     2536.88    121.66 o 
  -8   0  28     5941.59     6274.95    211.17 o 
  -6   0  28    16488.82    17427.22    420.40 o 
  -4   0  28    13278.42    13787.09    823.68 o 
  -2   0  28    16701.60    17678.49   1484.93 o 
   0   0  28    10121.94     9975.88    713.58 o 
   2   0  28    14710.46    15098.04    953.48 o 
   4   0  28     6414.10     6141.56    591.93 o 
 -25   1  28      252.24      111.79     90.18 o 
 -23   1  28      269.26      195.61     91.73 o 
 -21   1  28       71.09      108.85     68.45 o 
 -19   1  28      214.27      247.89     43.99 o 
 -17   1  28      979.15     1023.15     78.71 o 
 -15   1  28     1447.05     1291.83     92.55 o 
 -13   1  28      744.36      645.88     54.29 o 
 -11   1  28     4451.96     4455.16    129.58 o 
  -9   1  28    10652.18    10868.92    230.24 o 
  -7   1  28    11337.34    11150.62    315.35 o 
  -5   1  28    20996.57    22375.77    743.33 o 
  -3   1  28    10272.00    10803.14    353.14 o 
  -1   1  28     2957.92     3067.15    366.92 o 
   1   1  28     1706.83     1862.56    325.67 o 
   3   1  28      967.80      949.79    419.23 o 
 -24   2  28      189.94      211.88    118.77 o 
 -22   2  28        6.33       -7.80     45.37 o 
 -20   2  28      232.40      161.76     56.34 o 
 -18   2  28      567.15      528.17     62.87 o 
 -16   2  28     1284.83     1402.98     64.99 o 
 -14   2  28        2.29      152.46     82.38 o 
 -12   2  28      196.30      141.88     77.38 o 
 -10   2  28     2084.24     1991.98    230.62 o 
  -8   2  28     2947.39     2938.64    202.68 o 
  -6   2  28     2431.25     2525.71    169.03 o 
  -4   2  28      275.90      215.48    120.48 o 
  -2   2  28     1319.65     1265.66    212.39 o 
   0   2  28     3599.00     3679.45    273.66 o 
   2   2  28     3145.10     3029.19    284.82 o 
 -23   3  28      456.67      516.19    117.66 o 
 -21   3  28        8.08       -0.88     42.63 o 
 -19   3  28      180.15      109.16     54.25 o 
 -17   3  28        0.58      -12.92     37.71 o 
 -15   3  28      167.29      175.93     75.22 o 
 -13   3  28      133.13      131.44    111.63 o 
 -11   3  28      358.69      285.83    146.95 o 
  -9   3  28        5.71        8.35     51.89 o 
  -7   3  28      744.77     1210.27    394.51 o 
  -5   3  28     1535.01     1756.81    532.47 o 
  -3   3  28        9.94       -7.08     47.83 o 
  -1   3  28      195.38      455.88    187.57 o 
   1   3  28      321.65      316.89    102.05 o 
 -20   4  28     3349.23     3643.60    175.25 o 
 -18   4  28     1311.28      655.03    518.86 o 
 -16   4  28     1357.95     1085.78    418.45 o 
 -14   4  28      719.28      669.83    170.28 o 
 -12   4  28       27.51       20.11    148.43 o 
 -10   4  28       17.18       53.42    168.21 o 
  -8   4  28      360.67      313.40    233.48 o 
  -6   4  28       76.82      127.69    106.34 o 
  -4   4  28      768.08     2129.83    907.59 o 
  -2   4  28        9.52       15.03     62.53 o 
   0   4  28     1378.09     1699.01    370.38 o 
 -17   5  28      158.62       51.21    115.62 o 
 -15   5  28      807.63      727.14    195.99 o 
 -13   5  28     1212.10     1456.06    243.66 o 
 -11   5  28     1329.00     1596.13    261.54 o 
  -9   5  28      140.78      153.72    227.39 o 
  -7   5  28     1114.88      876.35    334.09 o 
  -5   5  28     3041.35     3295.90    348.68 o 
  -3   5  28      444.85      207.25    102.65 o 
 -23   1  29       28.58       69.56     76.19 o 
 -21   1  29       37.14       87.51     62.84 o 
 -19   1  29        7.60       13.91     36.12 o 
 -17   1  29     1244.41     1148.79     77.52 o 
 -15   1  29        8.11       11.76     28.69 o 
 -13   1  29       56.70       71.87     44.58 o 
 -11   1  29      413.25      334.81    102.21 o 
  -9   1  29     2393.98     2454.88    136.35 o 
  -7   1  29     2545.70     2787.21    110.56 o 
  -5   1  29     1625.98     1556.78    412.73 o 
  -3   1  29     3518.98     3475.57    371.06 o 
  -1   1  29     4107.21     4417.30    342.80 o 
   1   1  29     2140.12     1855.31    698.63 o 
 -22   2  29      988.81     1054.22    152.66 o 
 -20   2  29      259.13      186.20     64.25 o 
 -18   2  29      283.58      256.65     52.80 o 
 -16   2  29      731.22      730.32     69.40 o 
 -14   2  29       38.82       28.94     58.41 o 
 -12   2  29      830.07      924.12     95.41 o 
 -10   2  29     1017.62      842.28    279.98 o 
  -8   2  29      281.97      290.40    121.22 o 
  -6   2  29      403.27      634.56    171.61 o 
  -4   2  29       58.64       11.34     80.65 o 
  -2   2  29       57.90       38.81     52.67 o 
   0   2  29     1242.87     1531.14    357.47 o 
 -21   3  29      207.64      206.51     73.11 o 
 -19   3  29       41.64      -35.96     35.96 o 
 -17   3  29      131.22      889.17    541.32 o 
 -15   3  29      106.03       86.42     92.28 o 
 -13   3  29       14.71        8.04     69.54 o 
 -11   3  29     1821.62     1895.71    227.67 o 
  -9   3  29     1863.30     1759.53    193.01 o 
  -7   3  29     5619.54     5510.14    360.40 o 
  -5   3  29    11984.60    11818.23    498.38 o 
  -3   3  29    10610.88    10671.79    511.82 o 
  -1   3  29     7379.12     7091.47    278.76 o 
 -18   4  29      585.48      675.14    137.57 o 
 -16   4  29      290.65      204.13     88.38 o 
 -14   4  29      145.02      120.22    117.52 o 
 -12   4  29      411.07      275.03    146.24 o 
 -10   4  29      952.19      912.52    186.45 o 
  -8   4  29      851.16      721.76    172.04 o 
  -6   4  29     1694.94     1957.73    272.37 o 
  -4   4  29     1526.37     1524.43    177.46 o 
  -2   4  29      630.76      661.25    155.63 o 
 -13   5  29      507.37     1724.16    849.50 o 
 -11   5  29      566.42      407.86    183.77 o 
  -9   5  29      257.33      185.97    148.60 o 
  -7   5  29     1042.67      981.83    215.06 o 
 -22   0  30     6585.24     6584.38    296.71 o 
 -20   0  30     1927.37     1567.24    158.46 o 
 -18   0  30     2886.56     3107.76    200.33 o 
 -16   0  30     1260.54     1307.54     97.39 o 
 -14   0  30     1302.99     1289.53    116.98 o 
 -12   0  30      563.57      698.36     63.65 o 
 -10   0  30      421.42      285.43    146.11 o 
 -21   1  30      467.18      397.59     88.36 o 
 -19   1  30      143.00      128.07     41.75 o 
 -17   1  30      129.72       85.77     41.15 o 
 -15   1  30       94.59      110.56     32.19 o 
 -13   1  30      210.72      154.10     87.25 o 
 -11   1  30      133.77      156.97     67.08 o 
  -9   1  30      136.69      150.59     54.19 o 
  -7   1  30     1204.19     1573.88    170.10 o 
  -5   1  30      528.72      364.95    390.09 o 
 -20   2  30     1442.12     1444.70     96.57 o 
 -18   2  30     1574.54     1553.73     85.71 o 
 -16   2  30       27.83       72.31     58.85 o 
 -14   2  30     1708.87     1876.28    133.96 o 
 -12   2  30      385.82      356.27    133.85 o 
 -10   2  30      769.82      881.35    113.04 o 
  -8   2  30      963.67     1233.80    183.06 o 
  -6   2  30     1661.90     1799.79    152.05 o 
  -4   2  30     5139.38     5304.05    309.04 o 
  -2   2  30     1202.63      598.05    505.62 o 
 -19   3  30     1330.69     3113.81    946.98 o 
 -17   3  30     3230.51     3775.38    381.83 o 
 -15   3  30     1585.95     1531.14    176.53 o 
 -13   3  30        7.42       57.31     68.54 o 
 -11   3  30       71.79       17.50    113.98 o 
  -9   3  30      726.59      795.77    237.03 o 
  -7   3  30      686.78      801.91    130.96 o 
  -5   3  30      510.92     2515.36   1342.21 o 
  -3   3  30      237.85      230.98     90.52 o 
 -16   4  30       75.67       98.54     77.13 o 
 -14   4  30      151.81      510.47    326.55 o 
 -12   4  30        2.39      787.39    640.86 o 
 -10   4  30      141.31      113.56    115.67 o 
  -8   4  30        0.05       21.78    144.32 o 
  -6   4  30      156.12      134.92    150.55 o 
 -21   1  31     1964.89     1919.37    141.24 o 
 -19   1  31     1914.63     1883.07     85.35 o 
 -17   1  31     1771.81     1620.12     94.54 o 
 -15   1  31     2026.60     1892.39    113.91 o 
 -13   1  31        6.30       33.68     46.29 o 
 -11   1  31      238.80      366.50    116.66 o 
  -9   1  31      219.18      140.68    144.76 o 
  -7   1  31       28.01       21.07    226.99 o 
  -5   1  31      150.15      235.14    198.44 o 
  -3   1  31       31.30       79.51    322.81 o 
 -18   2  31        5.05      -13.74     62.20 o 
 -16   2  31        8.90      -25.43     51.37 o 
 -14   2  31      292.91      320.65    134.59 o 
 -12   2  31       29.40       -3.77     53.94 o 
 -10   2  31      226.70      190.46     77.50 o 
  -8   2  31       47.66       18.36     37.93 o 
  -6   2  31      980.52     1165.33    206.01 o 
  -4   2  31     1592.98     1678.62    343.20 o 
 -17   3  31     5779.55     5781.81    235.96 o 
 -15   3  31      629.14      502.35    134.04 o 
 -13   3  31      641.46      650.88    112.48 o 
 -11   3  31      362.46      193.03    108.09 o 
  -9   3  31       11.89      -24.32     78.59 o 
  -7   3  31       27.59       34.32    101.40 o 
 -18   0  32     3832.55     3889.60    224.15 o 
 -16   0  32     3153.35     3023.22    134.81 o 
 -14   0  32      578.60      416.60    137.96 o 
 -12   0  32      509.15      317.37    144.08 o 
 -10   0  32       48.66       64.56    118.93 o 
  -8   0  32      681.65       92.43    269.80 o 
 -17   1  32     9548.87     9091.80    252.56 o 
 -15   1  32     8198.92     8074.64    231.35 o 
 -13   1  32     4888.14     4903.87    167.09 o 
 -11   1  32     2442.35     2338.51    281.36 o 
  -9   1  32     1146.24     1039.11    235.82 o 
  -7   1  32      624.45      138.64    311.94 o 
 -16   2  32      619.75      908.96    247.97 o 
 -14   2  32       63.82        2.94     55.22 o 
 -12   2  32        6.73      -28.20     57.15 o 
 -10   2  32       32.69       25.56     50.70 o 
  -8   2  32      230.80      169.90    180.77 o 
                                                 
